# Supplementary material for: (–)-Epicatechin Provides Neuroprotection in Sodium Iodate-Induced Retinal Degeneration
Source: Front Med (Lausanne). 2022 Jun 27;9:879901. doi: 10.3389/fmed.2022.879901 (PMC9271623; doi:10.3389/fmed.2022.879901)
Supplement: Supplementary file 1 [file Data_Sheet_1.CSV]

	ENSEMBL	ENTREZID	SYMBOL	baseMean	log2FoldChange	lfcSE	stat	pvalue	padj	change
1	ENSG00000000003	7105	TSPAN6	400.315065446944	0.0520218827899458	0.152705120301593	0.340668883186121	0.733352866486087	0.982808638814153	NOT
2	ENSG00000000419	8813	DPM1	594.328139646628	-0.119118110122044	0.127378759503581	-0.935148925819894	0.349711555453838	0.950609485824193	NOT
3	ENSG00000000457	57147	SCYL3	508.359771175505	0.0506021747732446	0.110437607054147	0.458196950504684	0.646810950567688	0.974952960759892	NOT
4	ENSG00000000460	55732	C1orf112	131.703468815094	0.0602398236045444	0.139832847514779	0.430798804967322	0.666614668575116	0.976684005710534	NOT
5	ENSG00000000938	2268	FGR	50.1426420373699	0.11509459133461	0.226824525918426	0.507416871560009	0.611862350175795	0.973352797761357	NOT
6	ENSG00000000971	3075	CFH	151.703716474271	0.0980061480713519	0.301629520255558	0.324922268842637	0.74523990245949	0.983926916239114	NOT
7	ENSG00000001036	2519	FUCA2	314.815976324311	0.14170342846285	0.100701700777833	1.4071602303468	0.159379881452143	0.930692742630533	NOT
8	ENSG00000001084	2729	GCLC	864.911404697507	-0.0573587075053502	0.0825996115701873	-0.694418610632459	0.487419725853404	0.965598666302419	NOT
9	ENSG00000001167	4800	NFYA	711.81868549338	-0.0330383222285546	0.135915178608891	-0.243080445956853	0.807943078848124	0.986575845375172	NOT
10	ENSG00000001460	90529	STPG1	1328.31955414672	-0.162629592495878	0.0845741077747734	-1.92292412861122	0.0544895790197529	0.832721626943592	NOT
11	ENSG00000001461	57185	NIPAL3	5371.89570736662	-0.240839886907497	0.184085919198227	-1.30830151462131	0.190771061620748	0.933307745205764	NOT
12	ENSG00000001497	81887	LAS1L	1101.67291970575	-0.00717466720503746	0.0918775209534104	-0.078089473144096	0.937756880838211	0.997778469319209	NOT
13	ENSG00000001561	22875	ENPP4	1029.08424050535	-0.201597963223734	0.144183373331721	-1.39820534480019	0.162051412230259	0.930692742630533	NOT
14	ENSG00000001617	6405	SEMA3F	3105.57666524347	0.0476129361375067	0.115909255409977	0.410777689573602	0.681235553993416	0.979091804188537	NOT
15	ENSG00000001629	54467	ANKIB1	1038.12053270507	-0.0211948742186364	0.117115654889451	-0.180973877818835	0.856388079918432	0.989984767531444	NOT
16	ENSG00000001630	1595	CYP51A1	1317.73440950016	-0.167155757518232	0.130599583311983	-1.27991034335019	0.200576669501169	0.936982618964429	NOT
17	ENSG00000001631	889	KRIT1	818.123381106924	0.056252531340784	0.0921422343404411	0.610496714600449	0.541532819088071	0.968473505278743	NOT
18	ENSG00000002016	5893	RAD52	248.90370149845	-0.12040243344501	0.126097885375162	-0.954833089284505	0.339662111096599	0.949866434141652	NOT
19	ENSG00000002330	572	BAD	1853.72345150465	-0.156927915608458	0.164768432771078	-0.952414931484396	0.34088658986632	0.949866434141652	NOT
20	ENSG00000002549	51056	LAP3	755.926057000505	0.377140019327745	0.191309859134265	1.97135694435414	0.0486830621785938	0.829907905007394	NOT
21	ENSG00000002586	4267	CD99	638.198649552476	0.262622678027201	0.169565572948776	1.54879716124061	0.121430488185671	0.911444667319885	NOT
22	ENSG00000002587	9957	HS3ST1	481.227180722933	-0.105395356758301	0.144159407639306	-0.731102870663876	0.464716321027924	0.963698860544448	NOT
23	ENSG00000002745	51384	WNT16	11.9000033568533	-0.344337317311874	0.33404690371152	-1.03080529556185	0.3026321344479	0.948032789019618	NOT
24	ENSG00000002746	23072	HECW1	452.53019104011	-0.0792649870532723	0.160088621817434	-0.495131922265322	0.620507001686011	0.973352797761357	NOT
25	ENSG00000002822	8379	MAD1L1	853.529047009096	-0.109091774904769	0.109277963802501	-0.998296189906429	0.318135754621615	0.948510280442835	NOT
26	ENSG00000002834	3927	LASP1	2659.61527407935	0.0761161136798171	0.0673809947002297	1.12963772675736	0.258628907202343	0.946889519000067	NOT
27	ENSG00000002919	29916	SNX11	742.879909592581	0.0454422912053677	0.0796111230886328	0.57080329283605	0.568132990602591	0.968473505278743	NOT
28	ENSG00000002933	55365	TMEM176A	806.429906409918	0.213132233007104	0.216858595243272	0.982816626511909	0.325697697290547	0.948510280442835	NOT
29	ENSG00000003056	4074	M6PR	1417.8310528015	0.0800703477507747	0.0820507395287134	0.97586381561807	0.329131955506767	0.948510280442835	NOT
30	ENSG00000003096	90293	KLHL13	447.913375445745	-0.129084488822296	0.120270805659289	-1.07328198322688	0.283144616366654	0.946889519000067	NOT
31	ENSG00000003137	56603	CYP26B1	121.474673263984	1.14518227923312	0.316877604119764	3.61395776900755	0.00030155820129736	0.194845508773746	UP
32	ENSG00000003147	3382	ICA1	333.350702688311	-0.244903361712044	0.158154817560449	-1.54850396269743	0.12150100839826	0.911444667319885	NOT
33	ENSG00000003249	79007	DBNDD1	1827.8511758433	-0.262198992622183	0.151783677655593	-1.72745183587612	0.0840865480668194	0.885503604358172	NOT
34	ENSG00000003393	57679	ALS2	1655.60159016927	-0.0870200948904356	0.0739960446554703	-1.17601008669593	0.239590845390187	0.946889519000067	NOT
35	ENSG00000003400	843	CASP10	29.6142550037929	0.193441922843206	0.195820609412225	0.987852726144821	0.323224780589719	0.948510280442835	NOT
36	ENSG00000003402	8837	CFLAR	761.622446333831	-0.0026745613785989	0.121027734557754	-0.0220987477653115	0.982369185371719	0.998252040023767	NOT
37	ENSG00000003436	7035	TFPI	117.326917894709	-0.0574680615092577	0.174682155702569	-0.32898644557094	0.74216593317672	0.983332544442073	NOT
38	ENSG00000003509	55471	NDUFAF7	408.444360902313	0.10707264282948	0.080922556068065	1.32314953990602	0.185785652797113	0.933307745205764	NOT
39	ENSG00000003756	10181	RBM5	4191.20730121808	0.0898246845988643	0.109885842447078	0.817436373954405	0.413679096024425	0.957139856773187	NOT
40	ENSG00000003987	9108	MTMR7	1657.27700519156	-0.0570777459582581	0.123865919427364	-0.460802666481067	0.644940188498277	0.974952960759892	NOT
41	ENSG00000003989	6542	SLC7A2	1652.73272972075	-0.0387831373854325	0.138713433603919	-0.279591791348584	0.779790705592929	0.98411211083881	NOT
42	ENSG00000004059	381	ARF5	2950.01213939924	-0.115582035944035	0.126480215517225	-0.913834906679886	0.360803601474999	0.950609485824193	NOT
43	ENSG00000004139	23098	SARM1	940.332396174035	0.281064402623207	0.124330249868236	2.26062766640521	0.0237823230535367	0.757425973359212	NOT
44	ENSG00000004142	26073	POLDIP2	2362.36534388974	-0.00516201635292618	0.069789500050791	-0.0739655155742539	0.94103782465618	0.997778469319209	NOT
45	ENSG00000004399	23129	PLXND1	471.800411804921	0.307595898718365	0.232405301403953	1.32353219509275	0.185658457024771	0.933307745205764	NOT
46	ENSG00000004455	204	AK2	748.609692619832	-0.159293576738706	0.11641621246759	-1.36831093678685	0.171214768848455	0.932624498098724	NOT
47	ENSG00000004478	2288	FKBP4	3888.16994722425	-0.109220873035059	0.117459209294051	-0.929862151222494	0.352442461799229	0.950609485824193	NOT
48	ENSG00000004487	23028	KDM1A	1630.2397199923	-0.0133639342484506	0.0497641968696433	-0.268545160759999	0.788279717728751	0.984919390312948	NOT
49	ENSG00000004534	10180	RBM6	2654.7821187301	-0.174880548881948	0.107661452712967	-1.62435620619195	0.104299807955741	0.897558808687092	NOT
50	ENSG00000004660	84254	CAMKK1	2695.98335195705	-0.146130025332082	0.101786300557154	-1.43565513759908	0.151100496841742	0.930692742630533	NOT
51	ENSG00000004700	5965	RECQL	281.940964962282	0.214445714013863	0.141519008574652	1.51531385199566	0.12969294203682	0.916296108576733	NOT
52	ENSG00000004766	55610	VPS50	862.503669251621	-0.0532576873904054	0.0982243228988116	-0.542204678216721	0.587677512883134	0.969649351719059	NOT
53	ENSG00000004776	126393	HSPB6	825.845879295487	-0.0665928188310823	0.179407913202694	-0.371181056856985	0.710502681357554	0.980343470773384	NOT
54	ENSG00000004777	115703	ARHGAP33	2536.55545858086	0.0336195899348937	0.114840558629095	0.292750142773828	0.769713139654366	0.98411211083881	NOT
55	ENSG00000004779	4706	NDUFAB1	2115.33216032338	-0.24965841122555	0.146626508855763	-1.70268264022531	0.0886274753073589	0.886962944226633	NOT
56	ENSG00000004799	5166	PDK4	182.209402855373	-0.508161650828191	0.281772933376532	-1.80344380398361	0.0713185434768203	0.877098507142227	NOT
57	ENSG00000004838	51364	ZMYND10	290.862151738102	-0.0446359744945793	0.199199191297614	-0.224077086878786	0.822697321199308	0.988447180396985	NOT
58	ENSG00000004864	10165	SLC25A13	1315.32161808557	0.0242534356221567	0.11973411791852	0.202560774186864	0.839478352006407	0.989283690286508	NOT
59	ENSG00000004866	7982	ST7	518.790447213645	-0.0492427451860128	0.0739084570769842	-0.666266718769692	0.505240634271641	0.965598666302419	NOT
60	ENSG00000004866	93655	ST7-OT3	518.790447213645	-0.0492427451860128	0.0739084570769842	-0.666266718769692	0.505240634271641	0.965598666302419	NOT
61	ENSG00000004897	996	CDC27	1096.08207087464	-0.111560553133712	0.0869383034370176	-1.28321520806456	0.199416689337709	0.936982618964429	NOT
62	ENSG00000004961	3052	HCCS	593.062147733633	-0.0402293593588917	0.0835004089034619	-0.481786375506286	0.629957708936267	0.973352797761357	NOT
63	ENSG00000004975	1856	DVL2	1501.02393525345	0.150812271738402	0.140481563078319	1.07353782541787	0.283029876785433	0.946889519000067	NOT
64	ENSG00000005007	5976	UPF1	3535.60241756293	0.0691708567744621	0.061118933724965	1.13174187700543	0.257742970091876	0.946889519000067	NOT
65	ENSG00000005020	8935	SKAP2	440.422168397884	-0.0593922315932217	0.143797411853714	-0.413027124950216	0.679586740529023	0.978950783777461	NOT
66	ENSG00000005022	292	SLC25A5	4023.1624119182	-0.108379268084198	0.141630491547532	-0.765225530886654	0.444137259277291	0.961262873544937	NOT
67	ENSG00000005059	55013	MCUB	327.01139306882	-0.0294869370724912	0.112711024650882	-0.261615375814619	0.793617988596687	0.985289800507436	NOT
68	ENSG00000005075	5439	POLR2J	325.373830386717	-0.0641837304706427	0.146672068173919	-0.437600227976165	0.661676105914313	0.976684005710534	NOT
69	ENSG00000005100	56919	DHX33	731.672539499123	0.120884976159348	0.0967289225191743	1.24972937784338	0.211398421833865	0.939728459339677	NOT
70	ENSG00000005108	221981	THSD7A	1239.59193016947	-0.146595590627357	0.211912689793513	-0.691773535460284	0.489079558692619	0.965598666302419	NOT
71	ENSG00000005156	3980	LIG3	584.021906408338	0.00225678327042513	0.119287040994154	0.0189189307708263	0.984905777672053	0.998252040023767	NOT
72	ENSG00000005175	79657	RPAP3	745.393371469811	-0.0204481627288652	0.099053305253997	-0.206435945538931	0.83645039499049	0.989283690286508	NOT
73	ENSG00000005189	81691	REXO5	230.309831169684	0.0867872251049535	0.119239322188415	0.72784064444628	0.466711140923789	0.963698860544448	NOT
74	ENSG00000005194	57019	CIAPIN1	870.680368036752	-0.116054111141034	0.092668023751155	-1.25236415370936	0.210437201937893	0.939728459339677	NOT
75	ENSG00000005206	56928	SPPL2B	1730.05828497088	0.0987191668890314	0.13885659573992	0.710943303506686	0.477119370202823	0.965147736989322	NOT
76	ENSG00000005238	80256	FAM214B	452.20353808701	0.111462209399818	0.0904906188963864	1.23175430513349	0.218040877334578	0.941914841513921	NOT
77	ENSG00000005243	51226	COPZ2	143.446756753442	0.0271519381526212	0.157997212390187	0.171850741806554	0.863554872685767	0.991075329680872	NOT
78	ENSG00000005249	5577	PRKAR2B	1408.57205829306	-0.116505708171847	0.0913857826230466	-1.27487782921788	0.202352487524354	0.936982618964429	NOT
79	ENSG00000005302	10943	MSL3	480.863338483859	0.0108798315576632	0.0868752475269979	0.125235114343497	0.900337418840844	0.995955775318247	NOT
80	ENSG00000005339	1387	CREBBP	2168.95629403556	0.0556324015514636	0.140141553096782	0.396972920037813	0.691387430056106	0.979091804188537	NOT
81	ENSG00000005379	9256	TSPOAP1	2875.89201893444	-0.0285888811158324	0.104519903524821	-0.27352571282314	0.784449129688771	0.98470295757277	NOT
82	ENSG00000005381	4353	MPO	67.8765494905842	-0.0186895704441074	0.193609571716978	-0.0965322647964334	0.923097849970978	0.997778469319209	NOT
83	ENSG00000005436	6936	GCFC2	351.147525971	-0.0606487926341881	0.105420543531269	-0.575303357416279	0.565086151261239	0.968473505278743	NOT
84	ENSG00000005448	84058	WDR54	1609.86604049351	-0.00745058837978435	0.197106134324502	-0.0377998807866539	0.969847239424184	0.997909485899066	NOT
85	ENSG00000005469	54677	CROT	1647.63408683358	0.031823060919317	0.143747155432998	0.221382195866478	0.824794854165291	0.988447180396985	NOT
86	ENSG00000005471	5244	ABCB4	20.6208572652867	0.00918419798598386	0.166603117871667	0.055126207140123	0.956037917606721	0.997778469319209	NOT
87	ENSG00000005483	55904	KMT2E	3475.50798981768	-0.114698442619317	0.128033767482775	-0.895845251407977	0.370335417938492	0.951002361706153	NOT
88	ENSG00000005486	57414	RHBDD2	3934.22376538407	0.0567735639801181	0.10518177815496	0.539766155088918	0.589358310482278	0.970296309986461	NOT
89	ENSG00000005513	30812	SOX8	2091.7722561072	0.340356673237283	0.259768011911365	1.31023319897223	0.190116957938404	0.933307745205764	NOT
90	ENSG00000005700	25998	IBTK	2130.54084633892	0.0052729020499338	0.0907642779713013	0.0580944636787727	0.953673384291365	0.997778469319209	NOT
91	ENSG00000005801	7748	ZNF195	571.937840570847	-0.0983344290040376	0.0970555442195389	-1.01317683389221	0.310975703685998	0.948510280442835	NOT
92	ENSG00000005810	23077	MYCBP2	3019.49095435565	-0.099845825170922	0.187626690675457	-0.532151501534652	0.594621069844124	0.970523227150773	NOT
93	ENSG00000005812	26224	FBXL3	1706.02359335663	-0.0942864029663	0.107529883764811	-0.876839067105501	0.38057405615861	0.952516687385103	NOT
94	ENSG00000005844	3683	ITGAL	29.0978205051548	0.237801402101631	0.192391273022648	1.23603008788053	0.216447379886498	0.941439862829037	NOT
95	ENSG00000005882	5164	PDK2	870.876211220398	0.0507113560553148	0.0761114898866704	0.666277274703514	0.505233888353447	0.965598666302419	NOT
96	ENSG00000005884	3675	ITGA3	916.786010057542	0.256779487388494	0.105516689734657	2.43354381220846	0.0149518258237774	0.692273921800447	NOT
97	ENSG00000005889	7543	ZFX	838.927558380726	-0.155537704082937	0.168054873930882	-0.925517364922764	0.35469685527594	0.950609485824193	NOT
98	ENSG00000005893	3920	LAMP2	2781.95752228905	-0.0977867964073289	0.138243872339731	-0.707349951591491	0.479349030761904	0.965162722933836	NOT
99	ENSG00000005961	3674	ITGA2B	111.170463168995	-0.183981614009979	0.146564092004127	-1.25529801668473	0.209370594882791	0.939728459339677	NOT
100	ENSG00000006007	51573	GDE1	1833.9565796143	0.00416977964708095	0.0737560487440638	0.0565347482421441	0.954915814685374	0.997778469319209	NOT
101	ENSG00000006015	55049	REX1BD	1115.53482876303	-0.0313655113973581	0.164784411651399	-0.190342709501623	0.849040588020574	0.989984767531444	NOT
102	ENSG00000006016	9244	CRLF1	50.0349988671822	-0.519922811965669	0.288182769905301	-1.80414260067151	0.0712089548528334	0.877098507142227	NOT
103	ENSG00000006025	114881	OSBPL7	716.114958234388	-0.0793960615149893	0.136940763298504	-0.579783985444284	0.56206029847338	0.968473505278743	NOT
104	ENSG00000006042	26022	TMEM98	790.23373863313	0.0386900064577702	0.252654464227438	0.15313407018584	0.878292548604879	0.992451751582744	NOT
105	ENSG00000006047	51087	YBX2	45.4604510666191	-0.301652673655176	0.139563733102709	-2.16139728387159	0.0306646637413626	0.766405420544583	NOT
106	ENSG00000006062	9020	MAP3K14	530.145432343919	0.126581576841275	0.131719467124187	0.960993690643557	0.336555340225354	0.948510280442835	NOT
107	ENSG00000006071	6833	ABCC8	582.070882524543	0.0320077964897818	0.165529667135134	0.193365920706235	0.846672403063862	0.989984767531444	NOT
108	ENSG00000006116	10368	CACNG3	1081.64285355261	-0.0155704366259597	0.0936554355207427	-0.166252354061299	0.867958360092769	0.991483599559569	NOT
109	ENSG00000006118	54972	TMEM132A	5898.94077417021	0.0133483975597534	0.135637546280405	0.0984122606594349	0.921604939341912	0.997778469319209	NOT
110	ENSG00000006125	163	AP2B1	9220.96177931604	-0.020236494618996	0.0858347347268727	-0.235761136600338	0.81361802661246	0.986953273119673	NOT
111	ENSG00000006128	6863	TAC1	183.258624427306	-0.255561553539488	0.268220320015128	-0.952804595584235	0.340689085429003	0.949866434141652	NOT
112	ENSG00000006194	10127	ZNF263	998.843394205133	0.0743170340455032	0.0865425038946466	0.858734502712954	0.3904870103454	0.952516687385103	NOT
113	ENSG00000006210	6376	CX3CL1	1408.02293052683	-0.00361155249038064	0.146467955737678	-0.0246576288457858	0.980328052077801	0.998252040023767	NOT
114	ENSG00000006282	64847	SPATA20	1461.58892088676	-0.135918843901208	0.149505348578001	-0.909123621288338	0.363284875242468	0.950609485824193	NOT
115	ENSG00000006283	8913	CACNA1G	2863.97848907465	-0.0340590265463828	0.15256738818381	-0.2232392318688	0.823349319659232	0.988447180396985	NOT
116	ENSG00000006327	51330	TNFRSF12A	338.192404234066	0.118084951738874	0.444163749819707	0.265859048125397	0.790347765211418	0.984994490435516	NOT
117	ENSG00000006432	4293	MAP3K9	2394.19008570549	-0.17530622250613	0.20778046318783	-0.843708883003382	0.398832102465652	0.953256312120062	NOT
118	ENSG00000006451	5898	RALA	934.243336938293	-0.0457438508712087	0.0791096508221357	-0.578233507490203	0.56310647933379	0.968473505278743	NOT
119	ENSG00000006453	55971	BAIAP2L1	47.5541755539634	0.0266321144004834	0.145498663934994	0.183040267726322	0.854766423241562	0.989984767531444	NOT
120	ENSG00000006459	80853	KDM7A	1167.01947160028	-0.312356544093536	0.175524426591896	-1.77956168357002	0.0751477216024336	0.878922693286835	NOT
121	ENSG00000006468	2115	ETV1	376.641328081031	-0.0746313142194856	0.173772849216472	-0.429476264882532	0.667576663246566	0.976806264890358	NOT
122	ENSG00000006530	55750	AGK	1382.78225395725	-0.089118084532283	0.049448717739891	-1.80223246639195	0.0715088386842649	0.877098507142227	NOT
123	ENSG00000006534	221	ALDH3B1	52.1237479034482	0.329007879369697	0.21862208581616	1.50491602045349	0.132345668947963	0.919363411880446	NOT
124	ENSG00000006555	55001	TTC22	15.4505744748398	-0.0844562385779834	0.221160115102293	-0.381878253856578	0.702551671002901	0.979091804188537	NOT
125	ENSG00000006576	57157	PHTF2	621.778819798823	-0.161235976202289	0.119002525058521	-1.35489542026943	0.175450878992719	0.933307745205764	NOT
126	ENSG00000006606	10344	CCL26	30.4294070867048	0.225260710854552	0.294899881323946	0.763854871162543	0.444953733391621	0.961262873544937	NOT
127	ENSG00000006607	9855	FARP2	551.92443308962	0.0541251730153158	0.100436078493338	0.538901695757726	0.589954687081009	0.970445375101045	NOT
128	ENSG00000006611	10083	USH1C	1103.13336469782	-0.133991291660953	0.196847262089127	-0.680686590399646	0.496069823109295	0.965598666302419	NOT
129	ENSG00000006625	79017	GGCT	349.287686887818	-0.0590300205572553	0.126233897715519	-0.467624161382433	0.640053383472182	0.974952960759892	NOT
130	ENSG00000006634	10926	DBF4	56.0710065824111	0.0856395677838335	0.135135656408319	0.633730357035227	0.526256809943045	0.965598666302419	NOT
131	ENSG00000006652	3475	IFRD1	1467.22574054465	-0.133234900665776	0.107374996642604	-1.24083729761824	0.214665859810274	0.940967828341183	NOT
132	ENSG00000006695	1352	COX10	524.381622901712	-0.0494102247643276	0.0895329351607299	-0.551866468753941	0.581039843208617	0.968934894711668	NOT
133	ENSG00000006704	9569	GTF2IRD1	2428.68296454003	0.0466325883264393	0.0778954950008884	0.598655780105223	0.549402450876155	0.968473505278743	NOT
134	ENSG00000006712	54623	PAF1	1875.0770476894	0.00379279037398031	0.112558286585942	0.0336962340936524	0.973119382026796	0.997909485899066	NOT
135	ENSG00000006715	27072	VPS41	2169.80222887026	0.00477913888446361	0.0935586233827106	0.0510817572092107	0.959260372650805	0.997778469319209	NOT
136	ENSG00000006740	9912	ARHGAP44	2295.43167927668	-0.137483088628107	0.146499716642874	-0.938452932050733	0.348011694691915	0.950609485824193	NOT
137	ENSG00000006744	60528	ELAC2	1750.66343867508	0.0410146231665769	0.078232754075445	0.524264084158712	0.600094873791388	0.970805917353558	NOT
138	ENSG00000006747	85477	SCIN	100.856353800673	0.144779267240347	0.428603468894105	0.337793036565734	0.735519157787871	0.983332544442073	NOT
139	ENSG00000006756	414	ARSD	145.608580163244	0.129837882264663	0.171443758921331	0.757320552708137	0.448857840539101	0.962176961455257	NOT
140	ENSG00000006757	8228	PNPLA4	870.085608868837	-0.200680903911721	0.164180864377917	-1.22231603952204	0.221588136015556	0.942737970346556	NOT
141	ENSG00000006831	79602	ADIPOR2	1998.48187146864	0.00463943953271247	0.0623163227701737	0.0744498283350737	0.940652461502348	0.997778469319209	NOT
142	ENSG00000006837	51265	CDKL3	74.3979787224123	0.0115228455189279	0.141262773840829	0.0815702906408418	0.93498842717562	0.997778469319209	NOT
143	ENSG00000007001	151531	UPP2	20.7930076843199	-0.429732642908441	0.22414219184236	-1.91723226839271	0.0552084303269172	0.832721626943592	NOT
144	ENSG00000007047	57787	MARK4	3592.67921639417	-0.098312538150184	0.0831187201232857	-1.1827965830605	0.236889775112569	0.944976878611846	NOT
145	ENSG00000007062	8842	PROM1	14206.6823917017	0.170694038133606	0.149880730059558	1.13886580393475	0.254759130390268	0.946889519000067	NOT
146	ENSG00000007080	115098	CCDC124	1523.85194636847	-0.181663293304718	0.143300510483051	-1.26770862638486	0.204902023058133	0.936982618964429	NOT
147	ENSG00000007129	90273	CEACAM21	17.1487057730659	0.314201587990926	0.303975933305705	1.03363968513566	0.301304639550183	0.948032789019618	NOT
148	ENSG00000007168	5048	PAFAH1B1	7815.01044042837	-0.125873243282339	0.128518602722165	-0.979416525049338	0.327374215309472	0.948510280442835	NOT
149	ENSG00000007171	4843	NOS2	46.5022457727061	0.499310775461275	0.270582497114557	1.84531808518968	0.064991281188902	0.862935425084855	NOT
150	ENSG00000007174	1770	DNAH9	369.41902406107	-0.0305138963847916	0.118540657064642	-0.257412917562554	0.796860032019528	0.985624789457305	NOT
151	ENSG00000007202	9703	KIAA0100	3050.89074966261	-0.114592132082066	0.128340515707949	-0.892875733356346	0.371923723710815	0.951100544421143	NOT
152	ENSG00000007216	9058	SLC13A2	177.3574539134	0.0828663158004385	0.250267302470328	0.331111235796627	0.740560464954473	0.983332544442073	NOT
153	ENSG00000007237	8522	GAS7	4900.08891909371	0.130938897193367	0.174579463772074	0.750024626976268	0.453239872681924	0.963277296658767	NOT
154	ENSG00000007255	79090	TRAPPC6A	409.246962403401	-0.0839844655156362	0.173918904222414	-0.482894403521734	0.629170715715698	0.973352797761357	NOT
155	ENSG00000007264	4145	MATK	212.315943539502	0.427316843544261	0.163045086345798	2.62085079116077	0.00877106411645681	0.618607092438838	NOT
156	ENSG00000007341	54879	ST7L	288.010784985746	0.120986966067605	0.0961336675665783	1.2585285585179	0.208200665644844	0.939728459339677	NOT
157	ENSG00000007350	8277	TKTL1	166.040350929439	0.0753535827958761	0.172423704312397	0.43702565779094	0.662092740518428	0.976684005710534	NOT
158	ENSG00000007372	5080	PAX6	4379.78155055699	-0.00734705904542883	0.112666411676707	-0.0652107308299746	0.948006217349345	0.997778469319209	NOT
159	ENSG00000007376	113000	RPUSD1	844.946437269099	0.14811490665169	0.129773416250594	1.1413347273349	0.253730655926801	0.946889519000067	NOT
160	ENSG00000007384	64285	RHBDF1	255.00575453504	-0.0138272689624597	0.169574470923348	-0.0815409824790786	0.935011734065552	0.997778469319209	NOT
161	ENSG00000007392	55692	LUC7L	1355.39446962151	-0.15678227894013	0.139857119951244	-1.12101749982258	0.262280413491059	0.946889519000067	NOT
162	ENSG00000007402	9254	CACNA2D2	1355.23638329394	0.010770244707872	0.105028125037754	0.102546291329113	0.918323071316842	0.997778469319209	NOT
163	ENSG00000007516	8938	BAIAP3	420.074890186283	-0.0840870286812078	0.133282703026355	-0.630892282133419	0.528110958541905	0.96675860520775	NOT
164	ENSG00000007520	115939	TSR3	1215.70263036996	-0.065897135194331	0.123839122195777	-0.532118881544999	0.594643660807966	0.970523227150773	NOT
165	ENSG00000007541	9091	PIGQ	1244.76896523368	0.0342241265311372	0.125433489094654	0.272846803339029	0.784970980150372	0.98470295757277	NOT
166	ENSG00000007545	57585	CRAMP1	787.583580538059	0.0232239451234533	0.0703971576372596	0.329898903633594	0.741476351944053	0.983332544442073	NOT
167	ENSG00000007866	7005	TEAD3	539.304711474849	0.0446738415736641	0.202402223045165	0.220718136893661	0.825311908518992	0.988447180396985	NOT
168	ENSG00000007923	55735	DNAJC11	903.189803082696	-0.00101874993047777	0.107578059060873	-0.00946986717711005	0.992444252117909	0.998553275848122	NOT
169	ENSG00000007933	2328	FMO3	7.62143220527694	0.451262513776739	0.254079816183165	1.77606596445042	0.0757220452832448	0.878922693286835	NOT
170	ENSG00000007944	29116	MYLIP	500.960616640405	-0.0626894604774457	0.137215554283669	-0.456868470959539	0.647765587284289	0.974960582957441	NOT
171	ENSG00000007952	27035	NOX1	14.4263546508331	-0.297407212865509	0.216137510660524	-1.37600924502471	0.168818771041063	0.931505814942227	NOT
172	ENSG00000008018	5689	PSMB1	2726.34588510205	-0.0412574244034382	0.167490038205576	-0.246327631454709	0.805428621984257	0.986575845375172	NOT
173	ENSG00000008056	6853	SYN1	3611.73444616109	-0.203494334815835	0.108573118715014	-1.87426074910838	0.060894494668689	0.842960196014674	NOT
174	ENSG00000008083	3720	JARID2	1989.79694647695	0.00353462185788927	0.105127507217914	0.0336222360011117	0.973178390526214	0.997909485899066	NOT
175	ENSG00000008086	6792	CDKL5	1761.63994136399	-0.0911278212608928	0.163036720123996	-0.558940471763577	0.576202347291619	0.968934894711668	NOT
176	ENSG00000008118	57172	CAMK1G	82.373290630025	-0.471357079954224	0.195487541151228	-2.41118731750574	0.0159006795972134	0.697979228968435	DOWN
177	ENSG00000008128	728642	CDK11A	31.25218844475	-0.118435028347698	0.176285949854358	-0.671834757367474	0.50168889881936	0.965598666302419	NOT
178	ENSG00000008130	65220	NADK	839.713714528978	0.00965561342034304	0.0970022570937062	0.0995400901962056	0.920709458565873	0.997778469319209	NOT
179	ENSG00000008196	7021	TFAP2B	2494.14615476303	0.0287311215623703	0.119747398002666	0.239931071919663	0.810383692384726	0.986665917262756	NOT
180	ENSG00000008197	83741	TFAP2D	48.0387132116926	0.00569556687200788	0.271378809720189	0.0209875151191076	0.983255614975243	0.998252040023767	NOT
181	ENSG00000008226	9940	DLEC1	15.4470337520496	0.141394795449523	0.197070381177596	0.717483746693017	0.473075661675934	0.96394432053033	NOT
182	ENSG00000008256	9265	CYTH3	1103.47778858095	0.0435876133400717	0.132525425642031	0.328900006386757	0.742231269485871	0.983332544442073	NOT
183	ENSG00000008277	53616	ADAM22	2423.02724434591	-0.327549784680961	0.234276657086411	-1.39813239933736	0.162073312142456	0.930692742630533	NOT
184	ENSG00000008282	6856	SYPL1	632.97954968025	-0.10388236528172	0.133174677136259	-0.780045933022473	0.435363839016706	0.957843583586885	NOT
185	ENSG00000008283	1534	CYB561	1569.18923923722	-0.148477762539007	0.152528545952456	-0.973442457028916	0.33033344622399	0.948510280442835	NOT
186	ENSG00000008294	9043	SPAG9	3728.84679142573	-0.0682969768271554	0.115835037269503	-0.589605515197056	0.555455153305869	0.968473505278743	NOT
187	ENSG00000008300	1951	CELSR3	2079.6643423793	0.0318748570802521	0.14449260611166	0.220598533987407	0.825405042651333	0.988447180396985	NOT
188	ENSG00000008311	10157	AASS	219.709028992633	0.177547325251023	0.23692970146015	0.74936710828923	0.453635969977705	0.963277296658767	NOT
189	ENSG00000008323	55200	PLEKHG6	10.0885833029578	0.246793501037568	0.345276910335229	0.714769779415474	0.474751311813655	0.964526704090427	NOT
190	ENSG00000008324	51188	SS18L2	346.626117641298	-0.202421332613981	0.158456849160894	-1.27745397996931	0.201442017733319	0.936982618964429	NOT
191	ENSG00000008382	84954	MPND	420.917833147821	-0.0642257429922635	0.113841954502668	-0.564165849689081	0.572641266764231	0.968934894711668	NOT
192	ENSG00000008394	4257	MGST1	155.119840781288	0.0180624116303593	0.323649441800547	0.0558085672259261	0.955494309923548	0.997778469319209	NOT
193	ENSG00000008405	1407	CRY1	1258.2629051345	-0.146725538576509	0.140049169366316	-1.04767160876713	0.294789932570313	0.946889519000067	NOT
194	ENSG00000008441	4784	NFIX	1760.2819932264	0.242743106703245	0.148630625960379	1.63319709605444	0.102427550542751	0.897558808687092	NOT
195	ENSG00000008513	6482	ST3GAL1	1263.30878068969	0.0484754412043077	0.180227686072251	0.268967783256533	0.787954474611021	0.98470295757277	NOT
196	ENSG00000008516	64386	MMP25	19.2293448949884	-0.0158163259358996	0.2162416662444	-0.0731418981854485	0.941693200994819	0.997778469319209	NOT
197	ENSG00000008517	9235	IL32	12.9405811990225	0.473928633592175	0.334449687976293	1.41704014274867	0.156471191279636	0.930692742630533	NOT
198	ENSG00000008710	5310	PKD1	6600.82196209151	-0.032128496619459	0.158339130004111	-0.202909392129569	0.839205853130755	0.989283690286508	NOT
199	ENSG00000008735	23542	MAPK8IP2	5599.29070004691	-0.197358192707029	0.107787648999851	-1.83099079104418	0.0671019176098248	0.870491191163253	NOT
200	ENSG00000008838	9862	MED24	2627.13756236154	0.00295857742121164	0.0695951306109986	0.0425112704759271	0.966091127332949	0.997909485899066	NOT
201	ENSG00000008853	23221	RHOBTB2	1317.53611239315	0.060862585346917	0.113416515093466	0.536628949467903	0.591523943114177	0.970523227150773	NOT
202	ENSG00000008869	54497	HEATR5B	1901.29065545266	-0.0140074124320655	0.108369323262363	-0.129256250850192	0.897154887725397	0.995833151056632	NOT
203	ENSG00000008952	7095	SEC62	9255.80827763822	-0.157873292640644	0.101088698295709	-1.56173039422098	0.118351515414761	0.910289742121768	NOT
204	ENSG00000008988	6224	RPS20	3524.73693330378	-0.019373511682732	0.222582228390947	-0.0870397956871203	0.930639879738722	0.997778469319209	NOT
205	ENSG00000009307	7812	CSDE1	14627.8665591413	-0.090161422987104	0.0718576176512114	-1.25472324207487	0.209579245423073	0.939728459339677	NOT
206	ENSG00000009335	9690	UBE3C	2684.42329281231	0.043788720099671	0.0966571466116447	0.45303137568925	0.650526148739438	0.974960582957441	NOT
207	ENSG00000009413	5980	REV3L	1988.55318666025	-0.0241282231037343	0.160033821479367	-0.150769524096162	0.880157527656604	0.993084921694625	NOT
208	ENSG00000009694	10178	TENM1	632.58325222251	-0.169394767066344	0.205551713325137	-0.824098054577631	0.409883845464121	0.957139856773187	NOT
209	ENSG00000009709	5081	PAX7	7.21684018534145	0.159891430943616	0.278493162854134	0.57413054347536	0.565879466000915	0.968473505278743	NOT
210	ENSG00000009724	10747	MASP2	106.656410001563	0.0713065761638163	0.213666237621534	0.333728795702956	0.738584218312532	0.983332544442073	NOT
211	ENSG00000009780	199870	FAM76A	587.212908065022	0.0161467325944689	0.110159371796997	0.146576113598617	0.883466608603871	0.993527225230102	NOT
212	ENSG00000009830	29954	POMT2	1234.58885981149	0.0327266713745828	0.0780323136637574	0.419398962276097	0.674924582384399	0.978288081310391	NOT
213	ENSG00000009844	51534	VTA1	1435.18100463568	-0.0608654849085869	0.0860813582488958	-0.707069290572766	0.47952341890524	0.965162722933836	NOT
214	ENSG00000009950	51085	MLXIPL	315.163903865016	-0.132152173993791	0.152514529506413	-0.866489077607745	0.386222013530587	0.952516687385103	NOT
215	ENSG00000009954	9031	BAZ1B	3083.40887262027	0.0461213345582633	0.0909565842418757	0.507069773372485	0.612105862718339	0.973352797761357	NOT
216	ENSG00000010017	10048	RANBP9	1640.51008589928	-0.139323907432898	0.0722573300294584	-1.9281629611293	0.0538348596355449	0.832329577182574	NOT
217	ENSG00000010030	51513	ETV7	25.3588310327567	1.06601168110167	0.422565286313935	2.52271475113481	0.011645282084616	0.655053455638247	UP
218	ENSG00000010072	83932	SPRTN	297.210057847166	0.0195211088955941	0.124055225109858	0.157358215893825	0.874962542023417	0.991873141391445	NOT
219	ENSG00000010165	51603	METTL13	667.79268555381	0.0660495445460142	0.0786812751275014	0.839456966590619	0.40121292806947	0.954406725714547	NOT
220	ENSG00000010219	8798	DYRK4	613.391293669532	-0.059824082966364	0.158013597728426	-0.378600853511242	0.704984288254259	0.979409452360604	NOT
221	ENSG00000010244	7756	ZNF207	3196.9206842855	-0.0525712044371336	0.0840377760793267	-0.625566345157796	0.531599419143843	0.967631109846734	NOT
222	ENSG00000010256	7384	UQCRC1	5806.99649864071	-0.136652119367594	0.130070852973447	-1.05059754928716	0.293443467118562	0.946889519000067	NOT
223	ENSG00000010270	83930	STARD3NL	1072.33415196763	-0.0944953472475667	0.0839036665614351	-1.12623620778689	0.260065551385295	0.946889519000067	NOT
224	ENSG00000010278	928	CD9	1916.80679488826	-0.110514713302682	0.214290326100156	-0.515724229431756	0.606047029545198	0.97276035787393	NOT
225	ENSG00000010282	57467	HHATL	2249.52650311605	-0.12111990867394	0.125891043584929	-0.962101077446618	0.335998832949529	0.948510280442835	NOT
226	ENSG00000010292	9918	NCAPD2	1053.26189112846	-0.0324270227141754	0.0715279004370521	-0.453347889649196	0.650298253608681	0.974960582957441	NOT
227	ENSG00000010295	25900	IFFO1	1139.12642557328	-0.0595043012569785	0.0799589074602739	-0.744186021883078	0.45676394331492	0.963277296658767	NOT
228	ENSG00000010310	2696	GIPR	436.036129070432	0.0232419545891672	0.274451701186523	0.0846850447225738	0.932511785835388	0.997778469319209	NOT
229	ENSG00000010318	51533	PHF7	133.400256677156	0.175154282922562	0.157163162477008	1.11447415642444	0.265075825435212	0.946889519000067	NOT
230	ENSG00000010319	56920	SEMA3G	118.126620039271	0.0411850514115809	0.207937638523876	0.198064437510922	0.842994648354942	0.989283690286508	NOT
231	ENSG00000010322	11188	NISCH	4554.29136086773	0.0118504479085505	0.0761402864382748	0.155639654943475	0.876317065687052	0.991873141391445	NOT
232	ENSG00000010327	23166	STAB1	125.558079634471	0.42647554092624	0.276041424108011	1.54496935488699	0.122353676054316	0.913613620959371	NOT
233	ENSG00000010361	80199	FUZ	574.026451076732	-0.109584995984693	0.1164212044565	-0.941280383554507	0.34656119267002	0.950609485824193	NOT
234	ENSG00000010379	6540	SLC6A13	207.809833839433	-0.312901053192583	0.637471344360869	-0.490847245073109	0.62353449176164	0.973352797761357	NOT
235	ENSG00000010404	3423	IDS	8858.49747281017	-0.123604376586646	0.115625830446857	-1.06900314669269	0.285068251505254	0.946889519000067	NOT
236	ENSG00000010438	5646	PRSS3	17.6447486477648	-0.853365664419671	0.291936433443021	-2.92312149722219	0.00346541265962729	0.497715115901781	DOWN
237	ENSG00000010539	7752	ZNF200	241.402680954141	0.132818010929015	0.133853781279867	0.992261926850712	0.321069770719587	0.948510280442835	NOT
238	ENSG00000010610	920	CD4	441.867120153978	0.268751188449464	0.227333642082505	1.18218837294626	0.237130965069997	0.944991772302887	NOT
239	ENSG00000010626	10233	LRRC23	1499.00630884739	-0.293836611940519	0.153595689368755	-1.91305246356928	0.0557413364502562	0.832721626943592	NOT
240	ENSG00000010671	695	BTK	11.4348055139282	0.53551703624374	0.304583494811734	1.7581945357044	0.0787144146790228	0.882288598780541	NOT
241	ENSG00000010704	3077	HFE	71.9824388574974	0.300618863273077	0.163855650954813	1.83465667202396	0.0665565759402552	0.866793378467693	NOT
242	ENSG00000010803	22955	SCMH1	1873.34359274508	0.0119280007563837	0.0640475466596222	0.186236653525147	0.852259181379454	0.989984767531444	NOT
243	ENSG00000010810	2534	FYN	2345.21580089363	-0.0472553911657657	0.0784382423233973	-0.602453468691124	0.546872327796834	0.968473505278743	NOT
244	ENSG00000010818	3097	HIVEP2	1165.8980961209	-0.178195030558421	0.207420275364303	-0.859101311313215	0.390284623923998	0.952516687385103	NOT
245	ENSG00000011007	6924	ELOA	939.146109957208	0.0419824642790231	0.0784737620414323	0.534987277108714	0.592658655090802	0.970523227150773	NOT
246	ENSG00000011009	11313	LYPLA2	555.780310879909	-0.0986989175249187	0.108046612999739	-0.913484604326814	0.360987727090861	0.950609485824193	NOT
247	ENSG00000011021	1185	CLCN6	3422.95820209441	-0.183031190471389	0.152681794025765	-1.19877547705853	0.230615260462357	0.944222664126892	NOT
248	ENSG00000011028	9902	MRC2	417.08632945393	0.247765381555925	0.137958545051795	1.79594081296599	0.0725039306382361	0.878922693286835	NOT
249	ENSG00000011052	654364	NME1-NME2	88.913614226834	-0.390962092322471	0.207692239352688	-1.88241069353857	0.0597802751105525	0.842015502682405	NOT
250	ENSG00000011083	6534	SLC6A7	21.8174138519119	-0.246350531148955	0.180087889287367	-1.36794612965813	0.171328938967679	0.932766156153392	NOT
251	ENSG00000011105	10867	TSPAN9	3252.26027277603	0.0147231916394673	0.136956054099477	0.107503036183952	0.914389916756728	0.997778469319209	NOT
252	ENSG00000011114	55727	BTBD7	629.619304796839	-0.0469950256926945	0.126606858044856	-0.371188626101475	0.71049704401479	0.980343470773384	NOT
253	ENSG00000011132	9546	APBA3	313.991864419542	0.0454242678017029	0.115739032273598	0.392471467139309	0.694709889618025	0.979091804188537	NOT
254	ENSG00000011143	54903	MKS1	361.110885236975	0.112682947751248	0.0882695724220905	1.27657747351961	0.201751458950942	0.936982618964429	NOT
255	ENSG00000011198	51099	ABHD5	264.33400124696	0.00550595432798687	0.139531546995942	0.0394602829720436	0.968523418434219	0.997909485899066	NOT
256	ENSG00000011201	3730	ANOS1	1442.53007619712	-0.134325998452278	0.197293221809618	-0.680844467033432	0.495969909917846	0.965598666302419	NOT
257	ENSG00000011243	26993	AKAP8L	3757.06669883114	-0.0805368272116747	0.162797425797822	-0.494705778159498	0.620807822225658	0.973352797761357	NOT
258	ENSG00000011258	54799	MBTD1	622.323198788951	0.0194200592770091	0.108337721414237	0.179254824852325	0.857737616791711	0.989984767531444	NOT
259	ENSG00000011260	51096	UTP18	632.941036913194	-0.0271828841553014	0.0874524600772694	-0.310830411531977	0.755929549003359	0.98411211083881	NOT
260	ENSG00000011275	54476	RNF216	1409.24169870495	0.0541603154418829	0.0709574089626599	0.763279215428847	0.445296894871861	0.961262873544937	NOT
261	ENSG00000011295	54902	TTC19	2631.21734083641	0.113732333284975	0.0924723361769436	1.22990656435186	0.218732095787279	0.942341483270161	NOT
262	ENSG00000011304	5725	PTBP1	1274.2211540938	0.132787785248283	0.0814940295713197	1.62941734439666	0.103224699533097	0.897558808687092	NOT
263	ENSG00000011332	8193	DPF1	319.232087457452	-0.0713629549726904	0.0995932859829361	-0.716543833937937	0.473655611331446	0.96394432053033	NOT
264	ENSG00000011347	9066	SYT7	3451.23696079426	-0.247157277224539	0.197532147805793	-1.25122558515152	0.210852186193743	0.939728459339677	NOT
265	ENSG00000011376	23395	LARS2	705.623954370695	0.135602505985613	0.0957613757655511	1.41604592563084	0.156762058599049	0.930692742630533	NOT
266	ENSG00000011405	5286	PIK3C2A	2229.857931079	-0.0962439395177513	0.167953797686602	-0.573038185759515	0.566618839188612	0.968473505278743	NOT
267	ENSG00000011422	5329	PLAUR	63.1119089797639	0.0200324636684663	0.263719192808627	0.0759613415129905	0.939449854302709	0.997778469319209	NOT
268	ENSG00000011426	54443	ANLN	29.3991253627137	-0.563522932229994	0.221911912801188	-2.53939919275472	0.0111043041030546	0.644693365751256	DOWN
269	ENSG00000011451	58525	WIZ	1507.30664384418	0.00432730910828522	0.0895810883714902	0.0483060564115944	0.961472327872142	0.997778469319209	NOT
270	ENSG00000011454	23637	RABGAP1	2250.62298785885	0.0604860431071657	0.0668062924548486	0.905394400505694	0.365256481155222	0.950609485824193	NOT
271	ENSG00000011465	1634	DCN	113.76661712973	-0.361751815045524	0.169167848038604	-2.13841944104516	0.0324827159990455	0.775404522031562	NOT
272	ENSG00000011478	54814	QPCTL	287.197769055717	-0.0205461492650408	0.105298639223354	-0.195122647515505	0.84529693317136	0.989711159222379	NOT
273	ENSG00000011485	5536	PPP5C	2021.98507650305	-0.0334050929022595	0.0696147411380425	-0.479856598705421	0.631329364191232	0.973352797761357	NOT
274	ENSG00000011523	23177	CEP68	1082.43369560743	-0.0149030233991219	0.0966970126820919	-0.154120825305308	0.877514468241143	0.992300276569192	NOT
275	ENSG00000011566	8491	MAP4K3	1655.26399417615	-0.156680738153213	0.105615008121246	-1.4835082716023	0.137939420433371	0.924055716147298	NOT
276	ENSG00000011590	27033	ZBTB32	14.4628308544449	-0.204955830000569	0.260835943469674	-0.785765287077463	0.432005006681638	0.957740150626458	NOT
277	ENSG00000011600	7305	TYROBP	73.3786077334051	0.667996949516812	0.305631650092522	2.18562753338731	0.028842866547621	0.7623406308635	UP
278	ENSG00000011638	57146	LDAF1	214.359727516437	0.126036571542359	0.226669698695365	0.556036260107914	0.578186067043028	0.968934894711668	NOT
279	ENSG00000011677	2556	GABRA3	663.593092225626	0.00418492812786262	0.129351135933678	0.0323532383202907	0.974190353361429	0.997909485899066	NOT
280	ENSG00000012048	672	BRCA1	325.161756924486	0.0731253032878159	0.127648963561348	0.572862491379902	0.566737802912742	0.968473505278743	NOT
281	ENSG00000012061	2067	ERCC1	1255.58760873625	-0.0651119655908107	0.0946120816005807	-0.688199271058117	0.491327302910488	0.965598666302419	NOT
282	ENSG00000012171	7869	SEMA3B	540.928621082434	0.504033473759551	0.205265269438183	2.45552243269942	0.0140679972149028	0.692273921800447	UP
283	ENSG00000012174	51360	MBTPS2	1027.05325376067	-0.0840155847281885	0.129556665264308	-0.648485236608926	0.51667115649967	0.965598666302419	NOT
284	ENSG00000012211	4007	PRICKLE3	66.8531753852976	-0.0244671979050095	0.144907790812847	-0.168846669787476	0.865917248112269	0.991439301857177	NOT
285	ENSG00000012223	4057	LTF	82.3625538658357	1.29730495937048	0.635847735785779	2.04027613272425	0.0413228306095772	0.817994235071431	UP
286	ENSG00000012232	2137	EXTL3	2370.55839326363	0.045158715348135	0.0987259676695514	0.457414765477782	0.647372953375086	0.974952960759892	NOT
287	ENSG00000012660	60481	ELOVL5	2359.33804881325	-0.16093554768866	0.157663343204886	-1.02075437712571	0.307370824550495	0.948510280442835	NOT
288	ENSG00000012779	240	ALOX5	48.3316316269654	0.412060680850591	0.22775349634773	1.80923975903081	0.0704137632721051	0.877098507142227	NOT
289	ENSG00000012822	57658	CALCOCO1	3373.69626313591	-0.073756891804645	0.0669707947888837	-1.10132919934956	0.270753407297196	0.946889519000067	NOT
290	ENSG00000012963	55148	UBR7	1673.33978005878	0.0231939775224497	0.0780847052459491	0.297036115451726	0.766438936617284	0.98411211083881	NOT
291	ENSG00000012983	11183	MAP4K5	1270.1521829073	-0.0877905018559135	0.0870559949910379	-1.00843717730124	0.313244632768455	0.948510280442835	NOT
292	ENSG00000013016	30845	EHD3	1929.79151679949	-0.0509561051009451	0.0997292153802406	-0.510944610429985	0.609389842550102	0.973352797761357	NOT
293	ENSG00000013275	5704	PSMC4	2027.69165103099	-0.0741269251803192	0.0845134631116411	-0.877101972290481	0.380431253530441	0.952516687385103	NOT
294	ENSG00000013288	23324	MAN2B2	1364.76675864125	-0.0447289737018521	0.119193426789266	-0.375263761658038	0.707464314125553	0.979767488106257	NOT
295	ENSG00000013293	57709	SLC7A14	1846.2520174536	-0.153393452670835	0.174792056550896	-0.87757679437892	0.380173427093983	0.952516687385103	NOT
296	ENSG00000013297	5010	CLDN11	146.145482921051	0.18392581277421	0.255112590402615	0.72095937124836	0.470934512313796	0.96394432053033	NOT
297	ENSG00000013306	51629	SLC25A39	1340.17514459255	-0.0306974261312043	0.109807132404473	-0.279557670426459	0.779816886708743	0.98411211083881	NOT
298	ENSG00000013364	9961	MVP	1143.81677451216	0.406839591268896	0.207320959683919	1.96236594644923	0.0497198944587555	0.829907905007394	NOT
299	ENSG00000013374	51667	NUB1	1683.82464747029	-0.0545489084796772	0.0645462855989236	-0.845113052959113	0.398047721121298	0.953256312120062	NOT
300	ENSG00000013375	5238	PGM3	1088.39441080737	-0.000363423160447812	0.0684233135742772	-0.00531139375548214	0.995762140851805	0.998858641850225	NOT
301	ENSG00000013392	112611	RWDD2A	380.841156578791	-0.0222145712723188	0.0853052641021111	-0.260412666277285	0.794545473641184	0.985289800507436	NOT
302	ENSG00000013441	1195	CLK1	3299.83908248718	0.0549505294599167	0.188196206907923	0.291985318741317	0.770297849050217	0.98411211083881	NOT
303	ENSG00000013503	55703	POLR3B	347.546399459025	0.0739175675559061	0.133888309360576	0.552083807084588	0.580890935659699	0.968934894711668	NOT
304	ENSG00000013523	23357	ANGEL1	1907.49845508695	0.0531461057551059	0.119226862986096	0.445756136025351	0.655773409966595	0.975551236927303	NOT
305	ENSG00000013561	9604	RNF14	1725.55053998445	-0.0249253050624859	0.0683488442734071	-0.364677783910734	0.715351944067817	0.980519127846938	NOT
306	ENSG00000013563	1774	DNASE1L1	279.295793466604	0.266104445645118	0.116772512501842	2.27882778184566	0.0226773047353721	0.757425973359212	NOT
307	ENSG00000013573	1663	DDX11	145.875762351026	-0.163066382686273	0.253568249212909	-0.643086755508391	0.520167808010731	0.965598666302419	NOT
308	ENSG00000013583	50865	HEBP1	569.878953626401	-0.198568970845414	0.128425914032175	-1.54617525864497	0.122062247049407	0.913613620959371	NOT
309	ENSG00000013588	9052	GPRC5A	62.9185965102705	-0.631331770995923	0.561817734364124	-1.1237305844581	0.26112733742518	0.946889519000067	NOT
310	ENSG00000013619	10046	MAMLD1	392.224422795134	0.0501662290217539	0.09074620695282	0.552819018075719	0.580387344438031	0.968934894711668	NOT
311	ENSG00000013725	923	CD6	55.1742035705149	-0.0148801482838404	0.188158982235275	-0.0790828484883817	0.936966725705267	0.997778469319209	NOT
312	ENSG00000013810	10460	TACC3	219.940841444322	-0.10184110175486	0.122906206088171	-0.828608294049857	0.407326093216926	0.957019332165588	NOT
313	ENSG00000014123	23376	UFL1	1743.47694549135	-0.10816141753224	0.137002184199066	-0.789486811210836	0.429827535207724	0.957740150626458	NOT
314	ENSG00000014138	23649	POLA2	291.076588289409	0.0791622988379681	0.111757247237685	0.708341524103633	0.478733196475549	0.965162722933836	NOT
315	ENSG00000014164	23144	ZC3H3	789.139599448243	0.0639150952075705	0.103823898399069	0.615610627159265	0.538151535680317	0.968473505278743	NOT
316	ENSG00000014216	823	CAPN1	2125.96509445251	-0.0236189295391256	0.106990664881354	-0.220756918982769	0.825281709645011	0.988447180396985	NOT
317	ENSG00000014257	55	ACP3	7.155824093626	0.37591248413469	0.380564917350133	0.987774928787872	0.323262888734258	0.948510280442835	NOT
318	ENSG00000014641	4190	MDH1	10857.8939526225	-0.313651998972205	0.122584663813337	-2.55865610929774	0.0105077629791924	0.629593023618144	NOT
319	ENSG00000014824	10463	SLC30A9	4629.81931111702	-0.0844262398669918	0.0833591815654052	-1.01280072910444	0.311155352391384	0.948510280442835	NOT
320	ENSG00000014914	10903	MTMR11	161.766997548	0.0421518214321051	0.143076148906236	0.294611098735465	0.768290982736283	0.98411211083881	NOT
321	ENSG00000014919	1355	COX15	1006.01893606158	0.0231366994559079	0.0799842617841996	0.289265649764094	0.772378096707231	0.98411211083881	NOT
322	ENSG00000015133	440193	CCDC88C	109.779917830662	0.126690611139613	0.191910867211594	0.66015339819151	0.509155394471615	0.965598666302419	NOT
323	ENSG00000015153	10138	YAF2	1266.52605418988	-0.247897230197414	0.130959788669221	-1.89292631514208	0.058367669161239	0.837736396383453	NOT
324	ENSG00000015171	10771	ZMYND11	3112.0500225913	-0.0550760502161792	0.071431843272221	-0.771029385400133	0.440689514105177	0.96018829190979	NOT
325	ENSG00000015285	7454	WAS	43.2914100403434	0.249349804508488	0.171861198640954	1.45087900282495	0.146813555670081	0.926925981414941	NOT
326	ENSG00000015413	1800	DPEP1	50.5270354073836	0.0184147328779774	0.164536571771043	0.111918783038715	0.910887803459058	0.997764230080697	NOT
327	ENSG00000015475	637	BID	2122.92455788715	-0.156807506234297	0.148610825824203	-1.05515533854707	0.291354286307369	0.946889519000067	NOT
328	ENSG00000015479	9782	MATR3	156.784084605146	0.162638891569548	0.183637019103577	0.885654169096562	0.375803912082778	0.951590856699778	NOT
329	ENSG00000015532	64132	XYLT2	1193.29551752361	-0.0741662166781782	0.0717662757520672	-1.03344106825889	0.30139753582248	0.948032789019618	NOT
330	ENSG00000015592	81551	STMN4	1653.61772189066	-0.165600780028681	0.15826897176568	-1.04632498828548	0.295411012212476	0.946889519000067	NOT
331	ENSG00000015676	23386	NUDCD3	4239.02135624778	0.0299418175013786	0.0719409864679109	0.416199707168793	0.677263874004354	0.978950783777461	NOT
332	ENSG00000016082	3670	ISL1	1359.69728481489	-0.00877672764494507	0.101968488323564	-0.0860729406627558	0.931408434000118	0.997778469319209	NOT
333	ENSG00000016391	55349	CHDH	216.528560411154	0.135234105087419	0.18812970056171	0.718834424780578	0.472242944211117	0.96394432053033	NOT
334	ENSG00000016402	53832	IL20RA	337.016975313069	-0.0304109447711471	0.125458446747961	-0.242398543577069	0.808471362789762	0.986575845375172	NOT
335	ENSG00000016864	55830	GLT8D1	1079.39174225501	0.0297449381762503	0.0697725540850177	0.426312875690435	0.669879876943223	0.976910115020061	NOT
336	ENSG00000017260	27032	ATP2C1	3843.64385701057	-0.12307855369528	0.0886512020967623	-1.3883461338848	0.165031670465961	0.930692742630533	NOT
337	ENSG00000017427	3479	IGF1	56.0393406395713	-0.245768456556137	0.272448428965776	-0.902073311595455	0.367017924994586	0.951002361706153	NOT
338	ENSG00000017483	92745	SLC38A5	226.414892046825	0.0779998953591124	0.189013702135114	0.412667941413873	0.67984991589512	0.978950783777461	NOT
339	ENSG00000017797	10928	RALBP1	1075.89127268944	0.0241917214138823	0.0744157046552551	0.325088924790205	0.745113770857713	0.983906027470547	NOT
340	ENSG00000018189	22902	RUFY3	6855.81090771755	-0.0944987803489417	0.0905670844186998	-1.04341197417889	0.296757530115105	0.947099951831976	NOT
341	ENSG00000018236	1272	CNTN1	3239.55697976862	-0.268417203542114	0.162677601473368	-1.64999484324249	0.0989439907826195	0.894603612985341	NOT
342	ENSG00000018280	6556	SLC11A1	138.488361434493	0.288417628734703	0.299027610300251	0.964518388268916	0.334786093872958	0.948510280442835	NOT
343	ENSG00000018408	25937	WWTR1	368.460341105587	-0.0425620146019622	0.21327532707692	-0.199563705681773	0.841821815409741	0.989283690286508	NOT
344	ENSG00000018510	8540	AGPS	729.251149678761	-0.0406739896578983	0.105507765329256	-0.385507071739865	0.699861768111899	0.979091804188537	NOT
345	ENSG00000018610	63932	STEEP1	527.004845562165	-0.001737318189817	0.0903946555768202	-0.0192192578060168	0.984666194932122	0.998252040023767	NOT
346	ENSG00000018625	477	ATP1A2	2978.14400402292	0.0642430183348108	0.218569985073072	0.293924247253497	0.768815789425156	0.98411211083881	NOT
347	ENSG00000018699	55622	TTC27	285.953892784195	0.210888761654306	0.109823799625463	1.92024645271343	0.0548267765601942	0.832721626943592	NOT
348	ENSG00000018869	147948	ZNF582	160.441541384567	-0.0199889599579356	0.105677757277563	-0.18915011515086	0.849975164141134	0.989984767531444	NOT
349	ENSG00000019102	23584	VSIG2	19.5452120992345	-0.201401039195098	0.221553090657159	-0.909041885164918	0.363328016896121	0.950609485824193	NOT
350	ENSG00000019144	23187	PHLDB1	374.35953472082	0.359003010947297	0.144074156499253	2.49179325196437	0.0127099997103186	0.669479252791145	NOT
351	ENSG00000019186	1591	CYP24A1	8.40359849851324	0.146857659850058	0.337252475950664	0.435453170317248	0.663233523547754	0.976684005710534	NOT
352	ENSG00000019485	56981	PRDM11	540.565089222004	-0.00137469098061539	0.179069537365676	-0.00767685559944319	0.993874815605467	0.998553275848122	NOT
353	ENSG00000019505	57586	SYT13	2871.90228642171	-0.281570798618509	0.206315708047018	-1.36475696050414	0.172329450270293	0.933307745205764	NOT
354	ENSG00000019549	6591	SNAI2	9.01469356389522	-0.228379045254639	0.232669233363035	-0.981560999508252	0.326316169058099	0.948510280442835	NOT
355	ENSG00000019582	972	CD74	2867.46326401787	0.884524506056883	0.284354494504247	3.11064014514345	0.00186682286642017	0.437745601002616	UP
356	ENSG00000019991	3082	HGF	643.469893380306	-0.0186563956149527	0.362375548460649	-0.0514835940068365	0.958940174599598	0.997778469319209	NOT
357	ENSG00000019995	54764	ZRANB1	907.550358014759	0.00598211476634158	0.122812167574844	0.0487094632760712	0.961150834225737	0.997778469319209	NOT
358	ENSG00000020129	23154	NCDN	5783.29194451095	-0.187485051336182	0.127504939578594	-1.47041402439642	0.141449655340126	0.925109356062858	NOT
359	ENSG00000020181	25960	ADGRA2	664.975409102699	0.487704158223448	0.23590859561888	2.06734373940047	0.0387017755195013	0.802422782657801	UP
360	ENSG00000020256	55734	ZFP64	372.689450055045	0.140457925328994	0.0691262617362026	2.03190396531212	0.0421633790386471	0.824530235217052	NOT
361	ENSG00000020426	4331	MNAT1	468.863287798164	-0.0611342495400481	0.118812906341425	-0.514542160633377	0.606872991655862	0.972895712713905	NOT
362	ENSG00000020577	23034	SAMD4A	398.983082283431	0.0660049667984894	0.143375864594176	0.460363164925394	0.645255569547131	0.974952960759892	NOT
363	ENSG00000020922	4361	MRE11	331.885492128972	-0.0155961734154417	0.102802897684879	-0.151709472852104	0.879416085405579	0.992970578180875	NOT
364	ENSG00000021300	58473	PLEKHB1	35531.7149436302	-0.0471707413373992	0.177541635217383	-0.265688334342775	0.790479248424601	0.984994490435516	NOT
365	ENSG00000021355	1992	SERPINB1	1000.54131085339	0.169234729028657	0.183309475391878	0.923218664320913	0.355893264203366	0.950609485824193	NOT
366	ENSG00000021488	11136	SLC7A9	70.9616305465704	-0.213874328303976	0.217774278414204	-0.982091778062009	0.326054635653893	0.948510280442835	NOT
367	ENSG00000021574	6683	SPAST	804.249056724493	-0.178507713087066	0.12240031034226	-1.458392651031	0.144732345149423	0.925109356062858	NOT
368	ENSG00000021645	9369	NRXN3	4740.25629118314	-0.132247490754065	0.163455590012111	-0.809072915427772	0.418473206320288	0.957139856773187	NOT
369	ENSG00000021762	114879	OSBPL5	788.718377799329	-0.102042373896813	0.131004949953626	-0.778919986862594	0.436026849483036	0.957843583586885	NOT
370	ENSG00000021776	9716	AQR	1477.29813746509	0.0292806768717415	0.103861444940139	0.281920561461644	0.778004422987515	0.98411211083881	NOT
371	ENSG00000021826	1373	CPS1	132.899699235389	-0.441981933738994	0.258721552967742	-1.70833055332696	0.087575025156468	0.886825447384683	NOT
372	ENSG00000022267	2273	FHL1	3944.56737341944	0.0379418244802365	0.0923287039460491	0.410942890549046	0.681114411398378	0.979091804188537	NOT
373	ENSG00000022277	51507	RTF2	3364.79234592309	-0.0611228816375057	0.102206744004281	-0.59803178579826	0.549818724269736	0.968473505278743	NOT
374	ENSG00000022355	2554	GABRA1	3019.71593529686	-0.189052328529876	0.151416772344691	-1.24855605889888	0.211827492501037	0.939943437039383	NOT
375	ENSG00000022556	55655	NLRP2	349.700405842521	0.153359942331685	0.365951046001191	0.419072288513655	0.675163302402637	0.978288081310391	NOT
376	ENSG00000022567	57210	SLC45A4	1788.26923713712	-0.075119886385862	0.118957463762551	-0.631485272212995	0.527723276054968	0.96655973110653	NOT
377	ENSG00000022840	9921	RNF10	6525.66970006391	-0.00581171780284255	0.0825086399999093	-0.0704376875300446	0.94384529541589	0.997778469319209	NOT
378	ENSG00000022976	55778	ZNF839	627.035157273671	0.077916221775372	0.102984826713886	0.756579626937086	0.449301750772341	0.96223279731325	NOT
379	ENSG00000023041	64429	ZDHHC6	783.527601701739	0.0185664181052336	0.0706062671507231	0.262957083761415	0.792583657500543	0.985129830379285	NOT
380	ENSG00000023171	57476	GRAMD1B	12660.7240082251	-0.0335351613596183	0.134387494271147	-0.249540789055536	0.802942493469303	0.986327329658627	NOT
381	ENSG00000023191	6050	RNH1	4069.43799556099	0.0502993986099786	0.135035120040265	0.372491234835649	0.709527136840063	0.980170963796431	NOT
382	ENSG00000023228	4719	NDUFS1	4181.16611974715	-0.0144045383835916	0.0931239540931573	-0.15468134406301	0.877072538242657	0.992046864833232	NOT
383	ENSG00000023287	9821	RB1CC1	2786.33320710118	-0.00949818582655919	0.110679758524475	-0.0858168282365635	0.931612028831039	0.997778469319209	NOT
384	ENSG00000023318	23071	ERP44	1136.46451314454	0.0208783022603493	0.0611049616071903	0.341679328669973	0.732592230193417	0.982808638814153	NOT
385	ENSG00000023330	211	ALAS1	1508.27610302032	-0.103564339163038	0.0773190528272532	-1.33944138444663	0.180427024472873	0.933307745205764	NOT
386	ENSG00000023445	330	BIRC3	34.2537727749542	0.0492853678644231	0.487363929606039	0.101126416770857	0.919450107985644	0.997778469319209	NOT
387	ENSG00000023516	11215	AKAP11	6106.08252260412	-0.160477994056499	0.19111852333305	-0.839677867209365	0.401089026824789	0.954406725714547	NOT
388	ENSG00000023572	51022	GLRX2	161.254702096772	-0.191639403055012	0.160442090363891	-1.19444593759882	0.232303576438367	0.944222664126892	NOT
389	ENSG00000023608	6617	SNAPC1	185.92496214304	-0.115060349970961	0.144189430058473	-0.79798047557509	0.4248818204134	0.957139856773187	NOT
390	ENSG00000023697	51071	DERA	1237.14783609956	-0.100083837256318	0.169497431573678	-0.590474063984934	0.554872868951856	0.968473505278743	NOT
391	ENSG00000023734	11171	STRAP	4165.85610065418	0.0104267451235036	0.0947884823878451	0.110000127239517	0.912409274005278	0.997778469319209	NOT
392	ENSG00000023839	1244	ABCC2	214.204366219389	0.0263132338024151	0.270181621363652	0.0973909093801712	0.92241596367482	0.997778469319209	NOT
393	ENSG00000023892	50619	DEF6	144.833687564098	-0.20257451995403	0.178634709091592	-1.13401544965241	0.256788067438117	0.946889519000067	NOT
394	ENSG00000023902	51177	PLEKHO1	709.557479302112	-0.193703536447703	0.146911727888006	-1.31850288082764	0.187335361317401	0.933307745205764	NOT
395	ENSG00000023909	2730	GCLM	553.900641093615	-0.173651300578838	0.157315431146918	-1.10384149420576	0.269661901616595	0.946889519000067	NOT
396	ENSG00000024048	23304	UBR2	3769.82091436409	-0.23916021537612	0.157724207020697	-1.5163190222585	0.12943870394728	0.916296108576733	NOT
397	ENSG00000024422	30846	EHD2	346.94552964891	0.234633453235553	0.17360114950819	1.35156624193023	0.176514115663387	0.933307745205764	NOT
398	ENSG00000024862	25901	CCDC28A	579.090776137203	-0.100119192920433	0.113687982118189	-0.88064886943239	0.378507899212912	0.952516687385103	NOT
399	ENSG00000025039	58528	RRAGD	2203.03012816765	0.00733694987191208	0.11344711583619	0.064672863808245	0.948434469121332	0.997778469319209	NOT
400	ENSG00000025156	3298	HSF2	970.570552010235	-0.281927358084165	0.141177930788409	-1.99696479832039	0.0458290071293627	0.829907905007394	NOT
401	ENSG00000025293	51230	PHF20	2012.54795686903	0.00347113333073729	0.0952852510154169	0.0364288627436756	0.970940400306602	0.997909485899066	NOT
402	ENSG00000025423	8630	HSD17B6	70.8275344130054	-0.513804177552896	0.183729979715341	-2.79651790278838	0.00516565489750793	0.54937625955454	DOWN
403	ENSG00000025434	10062	NR1H3	184.156273080423	-0.0675428623915574	0.126116219074059	-0.535560476578307	0.592262350396052	0.970523227150773	NOT
404	ENSG00000025708	1890	TYMP	63.6348809221835	0.991140228099854	0.38355232683253	2.58410693603383	0.00976315182577779	0.626097305702416	UP
405	ENSG00000025770	29781	NCAPH2	1869.59393123973	0.0498546784867198	0.0995258952466202	0.500921678354989	0.616426245076578	0.973352797761357	NOT
406	ENSG00000025772	10953	TOMM34	573.147523698155	-0.0129832016437202	0.0938688387715819	-0.138312157832411	0.889993717300319	0.994287141364571	NOT
407	ENSG00000025796	11231	SEC63	1864.90049939364	0.11407339338272	0.083409212979243	1.36763541230281	0.171426226080046	0.932808288069364	NOT
408	ENSG00000025800	23633	KPNA6	2338.10362042002	0.00722740088262704	0.104281284001034	0.0693067883835742	0.944745422384539	0.997778469319209	NOT
409	ENSG00000026025	7431	VIM	21363.181997655	0.210842586165938	0.215043800203734	0.98046344961438	0.326857403080138	0.948510280442835	NOT
410	ENSG00000026036	100533107	RTEL1-TNFRSF6B	7.54518610792079	-0.0199178044033966	0.214574153351564	-0.0928248071461001	0.926042742840728	0.997778469319209	NOT
411	ENSG00000026103	355	FAS	144.192260665228	0.118310995144247	0.17827392705244	0.6636472147127	0.506916130894662	0.965598666302419	NOT
412	ENSG00000026297	8635	RNASET2	225.928073295032	0.248004007883692	0.159681018577283	1.55312140474394	0.120394133333895	0.910289742121768	NOT
413	ENSG00000026508	960	CD44	1786.00813295591	0.346596702314566	0.411194315103468	0.842902466264284	0.39928299411442	0.953256312120062	NOT
414	ENSG00000026559	3755	KCNG1	112.683066970646	-0.0798927292271483	0.236101843167792	-0.338382488485575	0.735074968798909	0.983277139241198	NOT
415	ENSG00000026652	56895	AGPAT4	310.705288171289	-0.107336063041816	0.167078760518267	-0.642427934639129	0.520595366805229	0.965598666302419	NOT
416	ENSG00000026950	11119	BTN3A1	226.504221790144	0.381066077751812	0.142494481032827	2.67425148672267	0.00748962631427775	0.602478775401539	NOT
417	ENSG00000027001	4285	MIPEP	307.720416029233	0.0533699426028122	0.115495202911359	0.462096617499976	0.644012035741087	0.974952960759892	NOT
418	ENSG00000027075	5583	PRKCH	137.616622069227	-0.288179269681407	0.171135013288647	-1.68392933826665	0.0921953256296442	0.887907207794126	NOT
419	ENSG00000027644	3645	INSRR	31.3582101614446	-0.143916981862426	0.262561413656929	-0.548126930983366	0.583604749819735	0.968934894711668	NOT
420	ENSG00000027697	3459	IFNGR1	1552.03553354333	0.0498044275541086	0.121972860200258	0.408323847389807	0.683035933639231	0.979091804188537	NOT
421	ENSG00000027847	11285	B4GALT7	525.324555920338	0.138752962599058	0.113570250858337	1.22173686815338	0.221807149376012	0.943071540905015	NOT
422	ENSG00000027869	9047	SH2D2A	290.246197554087	-0.36066749293286	0.132810079433369	-2.71566355860669	0.00661430961004832	0.594101441655909	NOT
423	ENSG00000028116	7444	VRK2	92.2065773281647	0.0753420589047579	0.1454760904034	0.51789994284172	0.604528081906753	0.97276035787393	NOT
424	ENSG00000028137	7133	TNFRSF1B	141.220256080898	0.536736221784842	0.289042489178545	1.85694574977623	0.063318872749431	0.858103532592085	NOT
425	ENSG00000028203	55591	VEZT	2196.42310910413	-0.0657185325955341	0.112850537078992	-0.582350197850923	0.560330819791384	0.968473505278743	NOT
426	ENSG00000028277	5452	POU2F2	269.779321892627	0.0241363662791672	0.164146651220932	0.147041478456243	0.88309928105079	0.993527225230102	NOT
427	ENSG00000028310	65980	BRD9	497.285691814513	0.117667875245385	0.0824869291341699	1.42650328337465	0.153723119830057	0.930692742630533	NOT
428	ENSG00000028528	6642	SNX1	1203.41389596636	0.058047214625689	0.0852850185300364	0.680626159508255	0.496108070009553	0.965598666302419	NOT
429	ENSG00000028839	9519	TBPL1	634.380583364538	-0.148370694968198	0.0839483569766331	-1.76740439374528	0.0771605276448767	0.880406586245255	NOT
430	ENSG00000029153	56938	ARNTL2	55.4347689528463	-0.135662722901726	0.237465839947034	-0.57129363504235	0.567800615554559	0.968473505278743	NOT
431	ENSG00000029363	9774	BCLAF1	3112.38091597898	-0.00300548794332074	0.104112191470677	-0.0288677810049483	0.976970041940507	0.997909485899066	NOT
432	ENSG00000029364	55334	SLC39A9	1597.03252383959	0.0481527076824231	0.0716834325133169	0.67174109824439	0.501748532526971	0.965598666302419	NOT
433	ENSG00000029534	286	ANK1	2775.90213543359	-0.233648989816786	0.228345749162605	-1.0232246086193	0.306201660197711	0.948510280442835	NOT
434	ENSG00000029639	51106	TFB1M	245.912332960799	0.00364520031748242	0.0875894691002878	0.0416168787746476	0.966804117582247	0.997909485899066	NOT
435	ENSG00000029725	9135	RABEP1	4361.31040221092	-0.0401873041461325	0.0835569144150944	-0.480957254434862	0.630546879311006	0.973352797761357	NOT
436	ENSG00000029993	3149	HMGB3	42.3814006635016	0.356090636732934	0.207731883771292	1.71418383287268	0.0864949691258297	0.886825447384683	NOT
437	ENSG00000030066	23279	NUP160	853.218380570415	0.164682800431419	0.11027392846343	1.49339742154948	0.135333187513106	0.919931796364984	NOT
438	ENSG00000030110	578	BAK1	29.3527439569344	0.0473091862414971	0.129191430171956	0.366194461803911	0.714219974460538	0.980352457500873	NOT
439	ENSG00000030419	22807	IKZF2	450.166233749344	-0.160833887271444	0.171789776879213	-0.936225019865575	0.349157343763809	0.950609485824193	NOT
440	ENSG00000030582	2896	GRN	1464.2739609795	0.192317884729995	0.102442005733952	1.87733423757297	0.0604722985155873	0.842603451317191	NOT
441	ENSG00000031003	51306	FAM13B	899.283750878136	0.0263801015385678	0.148184267005202	0.1780222831459	0.858705475838467	0.989984767531444	NOT
442	ENSG00000031081	57514	ARHGAP31	221.760572617006	0.0744901304841121	0.1846964576699	0.403311094451227	0.686719381071358	0.979091804188537	NOT
443	ENSG00000031691	55166	CENPQ	155.231424333021	0.0014816030649766	0.141668636894736	0.0104582291285648	0.991655692554411	0.998553275848122	NOT
444	ENSG00000031698	6301	SARS1	4670.36486045762	-0.0602051929147011	0.0911379291420882	-0.660594260605137	0.508872550704641	0.965598666302419	NOT
445	ENSG00000031823	8498	RANBP3	2688.14911717867	0.00755928933568535	0.0827519197907797	0.0913488092457236	0.92721543590823	0.997778469319209	NOT
446	ENSG00000032219	5926	ARID4A	1133.69482448661	-0.0048656917745294	0.101105843031557	-0.0481247337308757	0.961616834372866	0.997778469319209	NOT
447	ENSG00000032389	7260	EIPR1	1211.15221193831	0.00514799987931503	0.103677842370037	0.0496538099330935	0.960398265355943	0.997778469319209	NOT
448	ENSG00000032444	10908	PNPLA6	2265.14468370036	-0.0587712450170462	0.0908139644170831	-0.647160878773295	0.517527827730044	0.965598666302419	NOT
449	ENSG00000032742	8100	IFT88	1011.78176544599	-0.0288888942459613	0.109378614299385	-0.264118305310473	0.791688758980511	0.98506186124858	NOT
450	ENSG00000033011	56052	ALG1	210.42549627217	0.158067791080579	0.124099886373774	1.27371422891152	0.202764711852767	0.936982618964429	NOT
451	ENSG00000033030	55596	ZCCHC8	595.930652455895	-0.0374338980541657	0.0798095940664493	-0.469040075845998	0.639040990627646	0.974952960759892	NOT
452	ENSG00000033050	10061	ABCF2	1641.65858900482	-0.0346090132521165	0.0860259671326846	-0.402308912130407	0.687456696569511	0.979091804188537	NOT
453	ENSG00000033100	54480	CHPF2	742.524075696776	0.150810535601464	0.120258714642909	1.25405078583514	0.209823546724665	0.939728459339677	NOT
454	ENSG00000033122	57554	LRRC7	165.88840078579	-0.000154235971082732	0.173806587676219	-0.000887400029796658	0.999291957309897	0.999890993351846	NOT
455	ENSG00000033170	2530	FUT8	608.686820650928	-0.0204948703139216	0.0871380600364824	-0.235199983857122	0.814053518525108	0.986955509718413	NOT
456	ENSG00000033178	55236	UBA6	945.185214041659	-0.0640154479388306	0.100747435948078	-0.635405232266376	0.525164156479517	0.965598666302419	NOT
457	ENSG00000033327	9846	GAB2	698.29010996229	0.01185727461918	0.171901850891367	0.0689770037826595	0.945007924215944	0.997778469319209	NOT
458	ENSG00000033627	535	ATP6V0A1	12844.3323793453	-0.0252549814504243	0.0685489657347024	-0.3684225017802	0.712558221621159	0.980343470773384	NOT
459	ENSG00000033800	8554	PIAS1	1839.98985172264	-0.0505514215812151	0.125877594654213	-0.401591893458725	0.687984396837313	0.979091804188537	NOT
460	ENSG00000033867	9497	SLC4A7	5810.96730838629	-0.174893725660963	0.192005368103011	-0.910879353993542	0.362358945077373	0.950609485824193	NOT
461	ENSG00000034053	321	APBA2	2033.07099383417	-0.223217760363025	0.133325958786779	-1.67422580264362	0.0940862302646835	0.887907207794126	NOT
462	ENSG00000034152	5606	MAP2K3	414.923234920479	-0.0782997066799388	0.221897045072158	-0.352865026456196	0.724189631225065	0.98158978068731	NOT
463	ENSG00000034510	9168	TMSB10	4676.73688006098	-0.325060532260832	0.170951618895811	-1.90147677079879	0.0572395922967091	0.837553142308691	NOT
464	ENSG00000034533	28990	ASTE1	172.854831573267	0.174278314217332	0.125361592858204	1.39020500811965	0.164466633130988	0.930692742630533	NOT
465	ENSG00000034677	25897	RNF19A	1833.51509564593	-0.0592581214637647	0.0788889986251262	-0.751158241282213	0.452557428197872	0.963277296658767	NOT
466	ENSG00000034693	8504	PEX3	435.137964994196	-0.0231589190563995	0.108398994830012	-0.213645145812622	0.830823790849489	0.989283690286508	NOT
467	ENSG00000034713	11345	GABARAPL2	6359.24512989812	-0.193705733865765	0.131442050224821	-1.47369683852653	0.140563234457405	0.925109356062858	NOT
468	ENSG00000035115	26751	SH3YL1	580.775645029237	-0.0895070949735213	0.0725938056434192	-1.2329852964753	0.217581249958213	0.941914841513921	NOT
469	ENSG00000035141	84908	FAM136A	565.592783266838	0.0331696688438232	0.103235285103687	0.321301663578576	0.747981795845923	0.984075300361712	NOT
470	ENSG00000035403	7414	VCL	1268.64824523351	0.0415712778976712	0.105200211301941	0.395163444856163	0.692722268646007	0.979091804188537	NOT
471	ENSG00000035664	23604	DAPK2	38.7578615363196	0.263471169386647	0.169930861465822	1.55046097638738	0.121030912895255	0.911103774993411	NOT
472	ENSG00000035681	8439	NSMAF	418.967062788369	0.0589103628775255	0.0850776945398961	0.692430174514194	0.488667221834757	0.965598666302419	NOT
473	ENSG00000035687	159	ADSS2	729.255206882138	-0.0922048907653856	0.0913191916077179	-1.00969893778158	0.312639551542033	0.948510280442835	NOT
474	ENSG00000035862	7077	TIMP2	5014.77088417813	-0.0205756106368898	0.105572339831582	-0.194895847432328	0.845474485128185	0.989711159222379	NOT
475	ENSG00000035928	5981	RFC1	1965.97272690167	-0.0329680145747236	0.086187542239088	-0.38251484748537	0.702079518025433	0.979091804188537	NOT
476	ENSG00000036054	55773	TBC1D23	1393.82258072022	-0.110043136597991	0.106089370225655	-1.03726826131521	0.299610853049036	0.947901132843398	NOT
477	ENSG00000036257	8452	CUL3	2603.67545907987	-0.0232378983624543	0.0763969581266163	-0.304173084011291	0.760996029749723	0.98411211083881	NOT
478	ENSG00000036448	9172	MYOM2	279.560294972796	-0.0338217886192695	0.13764872746885	-0.245710870279738	0.805906056862959	0.986575845375172	NOT
479	ENSG00000036473	5009	OTC	6.2254078997266	0.155634168601996	0.271040063534302	0.574210936097642	0.565825069760727	0.968473505278743	NOT
480	ENSG00000036530	10858	CYP46A1	530.740770837738	-0.233740854668914	0.104503784550167	-2.23667358722982	0.0253076815064862	0.757425973359212	NOT
481	ENSG00000036549	26009	ZZZ3	727.532863746575	0.104797411026229	0.133676238193253	0.783964393692208	0.433061003374526	0.957740150626458	NOT
482	ENSG00000036672	9099	USP2	5102.48539939713	-0.0414239657391655	0.154442010152923	-0.26821695533585	0.788532324534542	0.984994490435516	NOT
483	ENSG00000036828	846	CASR	16.7712622407099	0.910945736740982	0.459836057005444	1.98102285121629	0.047588711019203	0.829907905007394	UP
484	ENSG00000037042	27175	TUBG2	707.144053749711	-0.0510299362886919	0.109105792579044	-0.467710605298267	0.639991555982143	0.974952960759892	NOT
485	ENSG00000037241	51121	RPL26L1	9.52838075196464	0.268141886629635	0.230863227208356	1.16147508579889	0.245448749317379	0.946889519000067	NOT
486	ENSG00000037280	2324	FLT4	18.1194620483319	0.139487778024288	0.313493439736692	0.444946401881474	0.656358488290584	0.975746732698303	NOT
487	ENSG00000037474	54888	NSUN2	775.89205413122	0.150170535317885	0.100008076624455	1.50158407587216	0.13320455842355	0.919931796364984	NOT
488	ENSG00000037637	54455	FBXO42	1171.17840939161	-0.107193704858136	0.0605569367433986	-1.77013089866738	0.0767053373176119	0.878922693286835	NOT
489	ENSG00000037749	4238	MFAP3	402.234291871138	-0.0233614053158125	0.241011531312209	-0.0969306538513705	0.922781465167278	0.997778469319209	NOT
490	ENSG00000037757	84245	MRI1	298.860548379311	0.0838112656309816	0.140979641361448	0.594491976441504	0.552183107192082	0.968473505278743	NOT
491	ENSG00000037897	4234	METTL1	104.722392351328	0.124463678820458	0.200544716750175	0.620628061598381	0.534844371852789	0.968473505278743	NOT
492	ENSG00000037965	3224	HOXC8	10.3055306300497	0.378155499037089	0.317032533423908	1.1927971396281	0.232948830611183	0.944222664126892	NOT
493	ENSG00000038002	175	AGA	232.889210600281	0.0980528160414974	0.143086250828102	0.685270705424337	0.493173113905992	0.965598666302419	NOT
494	ENSG00000038210	55300	PI4K2B	126.295751745263	-0.216234631120629	0.178554769964011	-1.21102690879786	0.225885091906794	0.944222664126892	NOT
495	ENSG00000038219	259282	BOD1L1	2582.37928873883	0.0294352702939615	0.138485284063562	0.212551611479897	0.831676717349245	0.989283690286508	NOT
496	ENSG00000038274	27430	MAT2B	2670.10779196312	-0.12043055938404	0.0877290443027731	-1.37275585686773	0.169828258064625	0.932624498098724	NOT
497	ENSG00000038295	7092	TLL1	287.219942135511	-0.15741564062536	0.203883532221606	-0.772086096950003	0.440063436077577	0.959659295006409	NOT
498	ENSG00000038358	23644	EDC4	1348.34762000336	0.169820980310173	0.0932170326488111	1.82178058542115	0.0684882847224993	0.872808311738196	NOT
499	ENSG00000038382	7204	TRIO	2157.89647165902	-0.0743021240072433	0.161952590507546	-0.458789351713279	0.646385442131835	0.974952960759892	NOT
500	ENSG00000038427	1462	VCAN	23.0420331601381	0.513505686507365	0.352748198418578	1.45572872890489	0.14546762476159	0.926637634874728	NOT
501	ENSG00000038532	23274	CLEC16A	2059.25882696832	0.100246241610173	0.101620672577722	0.986474888104106	0.323900132137496	0.948510280442835	NOT
502	ENSG00000038945	4481	MSR1	132.353087094994	0.225963570089594	0.21331984968043	1.0592711856309	0.289476293679415	0.946889519000067	NOT
503	ENSG00000039068	999	CDH1	8.88329472012106	0.208352217343486	0.299747622268133	0.695092143740538	0.486997557881131	0.965598666302419	NOT
504	ENSG00000039123	23517	MTREX	1470.6605449935	0.0652220703160743	0.0902488229093832	0.722691645314448	0.469869349579485	0.963698860544448	NOT
505	ENSG00000039139	1767	DNAH5	7.90599318231269	-0.0725343534024598	0.312771115068768	-0.231908734240091	0.816608900508597	0.987223209523648	NOT
506	ENSG00000039319	9765	ZFYVE16	1318.30927149392	-0.0733522864925293	0.112613282131683	-0.651364431477591	0.514811265286506	0.965598666302419	NOT
507	ENSG00000039523	79567	RIPOR1	4662.39096249725	-0.0400294045921551	0.0898050194870473	-0.445736828751856	0.655787358098337	0.975551236927303	NOT
508	ENSG00000039560	26064	RAI14	701.700692605144	0.117770496321775	0.109328792952513	1.07721390807753	0.281384713240655	0.946889519000067	NOT
509	ENSG00000039600	11063	SOX30	5.14049069595434	0.215546512549159	0.273784573704423	0.78728508926826	0.431114996286513	0.957740150626458	NOT
510	ENSG00000039650	11284	PNKP	777.064571322619	0.0306797697179285	0.108477460454654	0.282821607266085	0.777313590070828	0.98411211083881	NOT
511	ENSG00000040199	23035	PHLPP2	3234.4315006474	0.0430597516997037	0.142341088526944	0.302511046847536	0.762262513545092	0.98411211083881	NOT
512	ENSG00000040275	54908	SPDL1	158.336254511558	0.00734407216476316	0.104717603187796	0.0701321644231351	0.944088466214212	0.997778469319209	NOT
513	ENSG00000040341	27067	STAU2	1165.61014800628	-0.208364981475864	0.11558286780411	-1.80273240692558	0.0714302501069443	0.877098507142227	NOT
514	ENSG00000040487	54896	SLC66A1	672.435929713678	-0.0364676676024622	0.0995008880621916	-0.366505950978735	0.7139875728412	0.980343470773384	NOT
515	ENSG00000040531	1497	CTNS	313.179455480728	0.162617311329757	0.0916545734588529	1.7742411010484	0.0760232783666128	0.878922693286835	NOT
516	ENSG00000040608	65078	RTN4R	469.288452048782	-0.14229163420015	0.128960300845554	-1.10337548274303	0.269864139174038	0.946889519000067	NOT
517	ENSG00000040633	79142	PHF23	875.18838310128	-0.185234453261789	0.0863102534954801	-2.14614655571009	0.0318612879329217	0.76889349071858	NOT
518	ENSG00000040731	1008	CDH10	209.588774122658	-0.0791440024449152	0.185195877680921	-0.427352938067414	0.669122280070872	0.976809307809534	NOT
519	ENSG00000040933	3631	INPP4A	2505.39614306712	-0.174829743633481	0.138385554238433	-1.26335255580403	0.206462506532243	0.939728459339677	NOT
520	ENSG00000041353	5874	RAB27B	93.5262048368477	-0.0955696395844965	0.1905144530359	-0.501639839191032	0.615920890163146	0.973352797761357	NOT
521	ENSG00000041357	5685	PSMA4	1677.92261938929	-0.14209607732639	0.10940144955061	-1.29885004184204	0.193995397256017	0.933423838546944	NOT
522	ENSG00000041515	23026	MYO16	90.6670333526016	0.00266000598877595	0.159607465335895	0.0166659246369081	0.986703131584503	0.998252040023767	NOT
523	ENSG00000041802	55341	LSG1	1038.48536873548	0.142279591698821	0.10967193682135	1.29731995096054	0.194521122537383	0.933730165303241	NOT
524	ENSG00000041880	10039	PARP3	484.260319822543	-0.00444755085101598	0.0831231733884848	-0.0535055468855826	0.957329111206519	0.997778469319209	NOT
525	ENSG00000041982	3371	TNC	900.237398923999	0.490056679535275	0.284571238997621	1.72208787248304	0.0850536016539102	0.885503604358172	NOT
526	ENSG00000041988	90326	THAP3	340.558302030761	-0.160193585286684	0.116528263550484	-1.37471871978322	0.169218665334436	0.931935624594102	NOT
527	ENSG00000042062	140876	RIPOR3	46.2484579335285	0.325072652681905	0.192601426988409	1.68779981418034	0.0914496632928477	0.887907207794126	NOT
528	ENSG00000042088	55775	TDP1	207.899340242965	-0.030858719099914	0.0872847115470205	-0.353540941511737	0.723682940976449	0.98158978068731	NOT
529	ENSG00000042286	84883	AIFM2	282.557141650867	-0.100601179888642	0.104868568499617	-0.959307267448866	0.337403975312588	0.948510280442835	NOT
530	ENSG00000042317	55812	SPATA7	411.722832581998	-0.0664090969042667	0.0939662429738739	-0.706733554546082	0.479732073254319	0.965162722933836	NOT
531	ENSG00000042429	9440	MED17	114.674194227509	0.123447744086409	0.108673102517822	1.1359549072059	0.255975436857212	0.946889519000067	NOT
532	ENSG00000042445	54884	RETSAT	768.850907051309	-0.084811262723124	0.0941621230393683	-0.900694036897037	0.367751020089645	0.951002361706153	NOT
533	ENSG00000042493	822	CAPG	320.837667383479	0.308486923042469	0.222520281260478	1.38633171455216	0.16564563699816	0.930692742630533	NOT
534	ENSG00000042753	1175	AP2S1	1393.30757970928	-0.187844551561531	0.125149869082836	-1.50095683629679	0.133366726084192	0.919931796364984	NOT
535	ENSG00000042781	7399	USH2A	2661.45533742639	-0.196462470832606	0.216874676273432	-0.905880180242478	0.364999275880758	0.950609485824193	NOT
536	ENSG00000042813	11055	ZPBP	100.219446985316	0.208846803043704	0.211903620618031	0.985574491056777	0.324341960785152	0.948510280442835	NOT
537	ENSG00000042832	7038	TG	21.2164827158862	-0.255626826606066	0.345234914819718	-0.740443146486369	0.459031146631991	0.963277296658767	NOT
538	ENSG00000042980	10863	ADAM28	29.79205694144	0.345565816988039	0.242704162113159	1.42381496048231	0.154500043815307	0.930692742630533	NOT
539	ENSG00000043093	54165	DCUN1D1	448.729673039872	-0.0896045359054666	0.101019909442972	-0.886998774791521	0.375079560121064	0.951590856699778	NOT
540	ENSG00000043143	23338	JADE2	1816.70759210984	0.176102818507816	0.114965231475857	1.53179197090381	0.125573778029728	0.913912230686166	NOT
541	ENSG00000043355	7546	ZIC2	123.727483718593	0.478830668031809	0.217878370983538	2.19769711821459	0.0279706970578359	0.7623406308635	UP
542	ENSG00000043462	3937	LCP2	61.0390815013022	0.0147541298495282	0.226412247227692	0.0651648929339528	0.948042713073048	0.997778469319209	NOT
543	ENSG00000043514	54802	TRIT1	347.017331205683	-0.0124632330781224	0.0989085169722141	-0.126007683257687	0.899725842695833	0.995833151056632	NOT
544	ENSG00000043591	153	ADRB1	241.362982449414	-0.219123089475003	0.163230455581771	-1.34241547445313	0.17946132005084	0.933307745205764	NOT
545	ENSG00000044090	9820	CUL7	1210.58355374236	-0.0390492427805795	0.0744541149259868	-0.524473936993241	0.599948942819664	0.970805917353558	NOT
546	ENSG00000044115	1495	CTNNA1	3322.84405130133	0.057359599167732	0.108873191465804	0.526847779471477	0.59829930006921	0.970523227150773	NOT
547	ENSG00000044446	5256	PHKA2	1129.51784261854	-0.0523687494830876	0.0806694607998524	-0.649176887558711	0.516224048943819	0.965598666302419	NOT
548	ENSG00000044459	54875	CNTLN	192.367931143809	-0.0433362439747642	0.110505159603949	-0.392164891938817	0.694936382823068	0.979091804188537	NOT
549	ENSG00000044524	2042	EPHA3	977.871323019923	-0.221664707809305	0.128924340810849	-1.71933947007354	0.0855525769437157	0.885590757717119	NOT
550	ENSG00000044574	3309	HSPA5	4951.5193040061	0.0836265219622189	0.163604851825648	0.51114940069955	0.609246446482492	0.973352797761357	NOT
551	ENSG00000046604	1829	DSG2	133.217836980965	-0.304979705954101	0.245813693989473	-1.24069453171784	0.214718615142336	0.940967828341183	NOT
552	ENSG00000046647	54960	GEMIN8	446.487856194618	-0.155227879062568	0.160185585716079	-0.969050232382966	0.332520126903406	0.948510280442835	NOT
553	ENSG00000046651	8481	OFD1	798.858676099359	-0.284240148328231	0.162821901194151	-1.74571200952444	0.0808610071933331	0.885388536053035	NOT
554	ENSG00000046653	2824	GPM6B	11334.7040490772	-0.115091701195303	0.141007557654524	-0.816209450824498	0.414380352425799	0.957139856773187	NOT
555	ENSG00000046889	80243	PREX2	896.469054594298	-0.158923004174853	0.21951488318522	-0.723973709066268	0.469081875938473	0.963698860544448	NOT
556	ENSG00000047056	22884	WDR37	1836.01701801676	-0.023630031128432	0.0794841914160013	-0.297292212545235	0.766243426521531	0.98411211083881	NOT
557	ENSG00000047188	64848	YTHDC2	1656.64397568202	-0.0599630336525913	0.109185247617322	-0.549186222141956	0.582877658675309	0.968934894711668	NOT
558	ENSG00000047230	56474	CTPS2	581.582565110373	-0.101816877407024	0.104217505492585	-0.976965212569475	0.328586374877569	0.948510280442835	NOT
559	ENSG00000047249	51606	ATP6V1H	3313.67793802926	-0.117644163602523	0.0866583445354018	-1.3575630163863	0.174602384948897	0.933307745205764	NOT
560	ENSG00000047315	5431	POLR2B	2748.98741186285	0.0765295500055577	0.0787987805539657	0.971202212363503	0.331447592411206	0.948510280442835	NOT
561	ENSG00000047346	56204	FAM214A	1517.53150349147	0.0248185118902427	0.106521273857144	0.232991129298049	0.815768294032384	0.987156449139491	NOT
562	ENSG00000047365	116984	ARAP2	278.821387770652	-0.159194654529754	0.239705094355362	-0.664127122362066	0.506608952323364	0.965598666302419	NOT
563	ENSG00000047410	7175	TPR	2840.2968650518	0.0558483450200561	0.108419089557442	0.515115421537152	0.606472366892197	0.97276035787393	NOT
564	ENSG00000047457	1356	CP	5724.81811605589	0.892099334718931	0.41252666219506	2.16252527769249	0.0305777108488657	0.766405420544583	UP
565	ENSG00000047578	23247	KATNIP	4744.35368560388	0.0283243547248354	0.100169581732832	0.282764031104582	0.777357728524911	0.98411211083881	NOT
566	ENSG00000047579	84062	DTNBP1	2659.53279755071	-0.193482089716748	0.18994067480974	-1.01864484745332	0.308371604878434	0.948510280442835	NOT
567	ENSG00000047597	7504	XK	335.303408349095	-0.07490520727362	0.164536010410074	-0.455251145855142	0.648928568708433	0.974960582957441	NOT
568	ENSG00000047617	57101	ANO2	14473.1811034402	-0.0163819449416852	0.199184901403038	-0.0822449132755164	0.934451958767234	0.997778469319209	NOT
569	ENSG00000047621	57102	C12orf4	719.213542779113	0.116811684423689	0.122845835648954	0.950880294855838	0.341665145893031	0.950609485824193	NOT
570	ENSG00000047634	6322	SCML1	1450.76838110501	-0.0185094363837987	0.145426479715261	-0.127276933472085	0.89872121623874	0.995833151056632	NOT
571	ENSG00000047644	55841	WWC3	355.803656655046	-0.0626727184350533	0.128796288518263	-0.486603450736597	0.626539377679308	0.973352797761357	NOT
572	ENSG00000047648	395	ARHGAP6	168.305494191703	-0.247821842087172	0.139963712771796	-1.77061494854193	0.0766247544173152	0.878922693286835	NOT
573	ENSG00000047662	27146	FAM184B	86.8223612177643	0.219618738076314	0.237208639616313	0.9258462863391	0.354525868863886	0.950609485824193	NOT
574	ENSG00000047849	4134	MAP4	32886.693189428	-0.12311656584253	0.0883206552485937	-1.39397251408515	0.163325904877167	0.930692742630533	NOT
575	ENSG00000047932	57120	GOPC	1116.12323706913	-0.0588748079720607	0.0783989370729643	-0.750964364698811	0.452674102218157	0.963277296658767	NOT
576	ENSG00000048028	57646	USP28	875.464110299639	-0.0553261694941345	0.114890528543665	-0.481555531125505	0.630121722478539	0.973352797761357	NOT
577	ENSG00000048052	9734	HDAC9	2101.7402797756	-0.229146664780685	0.134215475923744	-1.70730434179496	0.0877654995351442	0.886825447384683	NOT
578	ENSG00000048140	26262	TSPAN17	2146.09576661767	-0.0410942353752952	0.0959969767707873	-0.42807843285957	0.668594018178162	0.976806264890358	NOT
579	ENSG00000048162	51491	NOP16	148.291299846047	-0.0315175910264853	0.11912052964413	-0.26458571936041	0.791328622480206	0.984994490435516	NOT
580	ENSG00000048342	57545	CC2D2A	3263.38613040626	-0.181635803727835	0.135968315454586	-1.33586860380353	0.181592224547036	0.933307745205764	NOT
581	ENSG00000048392	50484	RRM2B	1837.90567258089	-0.101867579007169	0.132815215532096	-0.766987265721465	0.443089086839399	0.961262873544937	NOT
582	ENSG00000048405	168850	ZNF800	589.417033496606	0.0350019345805495	0.164792995557792	0.212399407281085	0.831795448150702	0.989283690286508	NOT
583	ENSG00000048471	92017	SNX29	3492.67190005285	0.00181254361849119	0.138474764845956	0.0130893424553386	0.989556513959961	0.998553275848122	NOT
584	ENSG00000048540	55885	LMO3	202.044495719084	-0.00309284298213137	0.157858239660583	-0.0195925343446209	0.984368419421529	0.998252040023767	NOT
585	ENSG00000048544	55173	MRPS10	425.824997234702	0.03310930027828	0.113345874004363	0.292108562125565	0.770203620419291	0.98411211083881	NOT
586	ENSG00000048545	2978	GUCA1A	42380.740276369	-0.183606452224867	0.204018911810965	-0.89994819889535	0.368147818355869	0.951002361706153	NOT
587	ENSG00000048545	118142757	LOC118142757	42380.740276369	-0.183606452224867	0.204018911810965	-0.89994819889535	0.368147818355869	0.951002361706153	NOT
588	ENSG00000048649	51773	RSF1	2165.52277398873	-0.0750317524598034	0.111067214356131	-0.675552663265848	0.499324704479133	0.965598666302419	NOT
589	ENSG00000048707	55187	VPS13D	4146.02007561816	-0.0618036892625556	0.143113085101061	-0.43185212043268	0.665848895532487	0.976684005710534	NOT
590	ENSG00000048740	10659	CELF2	3838.31193673053	-0.039578923923627	0.107285406327775	-0.368912467020042	0.712192970459464	0.980343470773384	NOT
591	ENSG00000048828	23196	FAM120A	2242.25204372877	-0.0491029482770958	0.0932332169683974	-0.52666796098798	0.598424188356562	0.970523227150773	NOT
592	ENSG00000048991	23518	R3HDM1	1046.00239086212	-0.126639381805652	0.071556218257525	-1.76978863457941	0.0767623579113454	0.878922693286835	NOT
593	ENSG00000049089	1298	COL9A2	2887.77534240807	0.323511958631979	0.18259599029952	1.7717363787743	0.0764383278750239	0.878922693286835	NOT
594	ENSG00000049130	4254	KITLG	116.836480711253	0.140469337550415	0.362165527841733	0.387859491728877	0.698120016897913	0.979091804188537	NOT
595	ENSG00000049167	1161	ERCC8	215.378494754442	0.0698903903634098	0.0970938356433051	0.719823147374331	0.471633891098293	0.96394432053033	NOT
596	ENSG00000049192	11174	ADAMTS6	35.7644067771877	-0.0543222906929115	0.243974405617592	-0.222655694376634	0.823803486468477	0.988447180396985	NOT
597	ENSG00000049239	9563	H6PD	903.875418787456	0.190526782444851	0.149145226295928	1.27745813377101	0.201440552102643	0.936982618964429	NOT
598	ENSG00000049245	9341	VAMP3	1007.27480027203	0.0893614419407793	0.0967462020331632	0.923668733891461	0.355658815530373	0.950609485824193	NOT
599	ENSG00000049246	8863	PER3	4673.39406449998	-0.0648048987430086	0.11008286889469	-0.588691949925504	0.556067939038283	0.968473505278743	NOT
600	ENSG00000049283	55040	EPN3	172.623631592474	-0.350493772566688	0.266404516079989	-1.31564501129347	0.188293218526466	0.933307745205764	NOT
601	ENSG00000049323	4052	LTBP1	43.2899885080039	0.432387554929941	0.2665018582797	1.62245605986034	0.104705734142004	0.897558808687092	NOT
602	ENSG00000049449	5954	RCN1	549.84553867701	-0.202346251047361	0.162749180103791	-1.24330120076991	0.213756861901774	0.940967828341183	NOT
603	ENSG00000049540	2006	ELN	537.733987586783	-0.0152715174611575	0.151128777809045	-0.101049698691095	0.919511008197319	0.997778469319209	NOT
604	ENSG00000049541	5982	RFC2	513.913861691722	0.0294947953443678	0.122747068020185	0.240289204622936	0.810106063354109	0.986648695669634	NOT
605	ENSG00000049618	57492	ARID1B	2608.40637850838	-0.0552588056754219	0.108761553649088	-0.508072970837752	0.611402169908998	0.973352797761357	NOT
606	ENSG00000049656	81037	CLPTM1L	796.132540345073	0.0396191325457315	0.0816804556776318	0.485050336914088	0.627640639375112	0.973352797761357	NOT
607	ENSG00000049759	23327	NEDD4L	3078.51878594238	-0.240849186277518	0.123695758624256	-1.94710949636627	0.0515216087503371	0.83183090069156	NOT
608	ENSG00000049768	50943	FOXP3	35.2659574472226	0.0712977718391948	0.158559414332032	0.449659656851995	0.652955865127239	0.975004882842842	NOT
609	ENSG00000049769	89801	PPP1R3F	1832.83647884299	-0.0493548331824431	0.0804556977866504	-0.613441117785349	0.539584705356854	0.968473505278743	NOT
610	ENSG00000049860	3074	HEXB	1327.3233052899	0.0258084622646204	0.101304984808222	0.254760042790369	0.798908438373213	0.986031791869177	NOT
611	ENSG00000049883	79810	PTCD2	701.233929973174	-0.069152339511331	0.0990819398031272	-0.697930820175045	0.485220458895181	0.965598666302419	NOT
612	ENSG00000050030	340533	NEXMIF	241.111927614866	-0.0153855994725364	0.159151346632806	-0.0966727570834451	0.922986275171364	0.997778469319209	NOT
613	ENSG00000050130	51528	JKAMP	1443.91079734034	-0.0553773409322071	0.0752832862985286	-0.735586126150412	0.461982608359168	0.963277296658767	NOT
614	ENSG00000050165	27122	DKK3	26155.0052658901	0.167521868232169	0.143906015577898	1.16410608381752	0.244381023453515	0.946889519000067	NOT
615	ENSG00000050327	7984	ARHGEF5	65.7880818472296	0.128864497971668	0.148594631560587	0.86722176042494	0.38582051560264	0.952516687385103	NOT
616	ENSG00000050344	9603	NFE2L3	49.5577869448265	0.119048879872098	0.202374354271641	0.588260702797855	0.556357318185607	0.968473505278743	NOT
617	ENSG00000050393	63933	MCUR1	4217.47961186149	-0.00881999834750122	0.160879495327923	-0.0548236326172162	0.95627897260751	0.997778469319209	NOT
618	ENSG00000050405	51474	LIMA1	1852.26511693576	-0.0665539129749469	0.161256746331822	-0.412720177535998	0.679811639832489	0.978950783777461	NOT
619	ENSG00000050426	25875	LETMD1	1738.86936933588	-0.0939420209359902	0.0842457835371348	-1.1150946313483	0.264809871871814	0.946889519000067	NOT
620	ENSG00000050438	9498	SLC4A8	2649.77353732065	-0.0789709370460193	0.191121666667298	-0.413197197487247	0.679462141246021	0.978950783777461	NOT
621	ENSG00000050555	10319	LAMC3	22.1455814681682	0.234401757053961	0.195231824150622	1.20063292997313	0.229893621436267	0.944222664126892	NOT
622	ENSG00000050628	5733	PTGER3	121.839028509646	-0.177446111948374	0.18677414331514	-0.950057158870074	0.342083209948309	0.950609485824193	NOT
623	ENSG00000050730	79931	TNIP3	25.5136376460778	0.164180487949322	0.282700355459265	0.580757982007487	0.5614035775271	0.968473505278743	NOT
624	ENSG00000050748	5601	MAPK9	2276.24485133708	-0.103082452111004	0.0924977377377862	-1.11443214322953	0.26509384016004	0.946889519000067	NOT
625	ENSG00000050767	91522	COL23A1	980.828510182192	0.0795019776946816	0.2108540025025	0.377047515110551	0.706138294321629	0.979767488106257	NOT
626	ENSG00000050820	9564	BCAR1	1268.88577474464	0.0796387522916158	0.0946484930616126	0.841415956192498	0.400114949627865	0.953820601460766	NOT
627	ENSG00000051009	84067	FHIP1B	1020.76304490161	0.320520886816734	0.100679610275341	3.18357297907855	0.00145469438170982	0.374101881686283	NOT
628	ENSG00000051108	9709	HERPUD1	2023.39822483595	-0.00315148175162675	0.105905697894551	-0.0297574333985754	0.976260506946528	0.997909485899066	NOT
629	ENSG00000051128	9454	HOMER3	311.155232662584	0.0981481626572394	0.176033654059923	0.557553401827523	0.577149383770139	0.968934894711668	NOT
630	ENSG00000051180	5888	RAD51	11.6721288466099	-0.106751722763277	0.202657824985138	-0.52675845490351	0.598361336664172	0.970523227150773	NOT
631	ENSG00000051382	5291	PIK3CB	2008.93080207884	-0.0571684164132188	0.0906386907387717	-0.630728620937199	0.528217981796986	0.96675860520775	NOT
632	ENSG00000051523	1535	CYBA	95.3387569972254	0.494424832650151	0.23989175425581	2.06103304460778	0.0392998876578783	0.802422782657801	UP
633	ENSG00000051620	23593	HEBP2	1035.09663863292	-0.19795085652644	0.125687632937742	-1.57494299080717	0.115269604179207	0.908996130594298	NOT
634	ENSG00000051825	10198	MPHOSPH9	623.294982620942	0.00939059732014009	0.153547828539263	0.0611574739250636	0.951233797193556	0.997778469319209	NOT
635	ENSG00000052126	54477	PLEKHA5	1958.57420087817	-0.0482243669902369	0.0703509496141049	-0.685482815154043	0.493039301116694	0.965598666302419	NOT
636	ENSG00000052344	5652	PRSS8	7.8942182490227	-0.32310177129708	0.243947366325721	-1.32447329177423	0.185345907504817	0.933307745205764	NOT
637	ENSG00000052723	80143	SIKE1	814.748897211651	-0.0828806135379874	0.115682275639392	-0.716450407635002	0.473713279047707	0.96394432053033	NOT
638	ENSG00000052749	23223	RRP12	740.309630591702	-0.032141387776342	0.124267266930274	-0.258647257401875	0.795907417444835	0.985530828080462	NOT
639	ENSG00000052795	57600	FNIP2	1050.57296911294	-0.137720936353088	0.142661698206835	-0.965367285572453	0.334360881169121	0.948510280442835	NOT
640	ENSG00000052802	6307	MSMO1	2350.29502206072	-0.425242755124663	0.190496933838166	-2.23228136304767	0.0255963728461846	0.757425973359212	NOT
641	ENSG00000052841	55761	TTC17	1490.2485281569	-0.019787016484335	0.0646534567445613	-0.306047309465777	0.759568625076234	0.98411211083881	NOT
642	ENSG00000053108	23105	FSTL4	473.588131127585	-0.124936968978163	0.183080689748305	-0.682414781973582	0.49497671136468	0.965598666302419	NOT
643	ENSG00000053254	1112	FOXN3	1699.60566356703	-0.156206583990883	0.263589515285258	-0.592613040096969	0.553440150150769	0.968473505278743	NOT
644	ENSG00000053328	728464	METTL24	26.386466766584	-0.139743626653899	0.212611944367509	-0.657270818295826	0.511006796714051	0.965598666302419	NOT
645	ENSG00000053371	8574	AKR7A2	753.971014004654	-0.110768106717494	0.123676144879794	-0.895630332148165	0.370450230164094	0.951019465084232	NOT
646	ENSG00000053372	51154	MRTO4	490.447058753252	0.0888249468183962	0.111472359199203	0.796833829089994	0.425547545235713	0.957139856773187	NOT
647	ENSG00000053438	4826	NNAT	1645.81773245859	-0.0386521908884208	0.241845596856501	-0.159821768065329	0.873021476058485	0.991873141391445	NOT
648	ENSG00000053501	55850	USE1	513.434299318361	-0.0707472580362818	0.136902072543011	-0.51677273193987	0.605314817164615	0.97276035787393	NOT
649	ENSG00000053524	23101	MCF2L2	1511.074021149	-0.00846818234864738	0.136638541975213	-0.0619750637428755	0.950582690069014	0.997778469319209	NOT
650	ENSG00000053702	83714	NRIP2	151.389788867477	0.151284165944471	0.129061542527538	1.17218625302104	0.241122286388164	0.946889519000067	NOT
651	ENSG00000053747	3909	LAMA3	289.895542987375	-0.113387653584918	0.110657605203265	-1.0246711319718	0.30551838869231	0.948510280442835	NOT
652	ENSG00000053770	55745	AP5M1	2036.57538896956	-0.197956975559732	0.102002780316905	-1.94070176268445	0.0522944624600351	0.83183090069156	NOT
653	ENSG00000053900	29945	ANAPC4	677.362416011444	-0.00521895533691794	0.0842996232275744	-0.0619095926778806	0.950634828301597	0.997778469319209	NOT
654	ENSG00000053918	3784	KCNQ1	70.1004709012841	-0.137377201581737	0.204471445128742	-0.671864971146655	0.501669662202097	0.965598666302419	NOT
655	ENSG00000054116	27095	TRAPPC3	1413.85617062258	-0.124815183166946	0.100811143721278	-1.2381089883479	0.215675651518441	0.940967828341183	NOT
656	ENSG00000054118	9967	THRAP3	2770.47190083697	0.0527027498517387	0.0672102381041583	0.784147643846511	0.432953482080778	0.957740150626458	NOT
657	ENSG00000054148	29085	PHPT1	1288.34173194214	-0.145808543803111	0.171040451221197	-0.85247988275326	0.393947799909375	0.952665933115992	NOT
658	ENSG00000054179	954	ENTPD2	73.8663263755862	-0.0999663778580995	0.199658415278533	-0.500687024479493	0.616591405572652	0.973352797761357	NOT
659	ENSG00000054219	4065	LY75	22.677968584464	-0.0827278124454377	0.24812464428132	-0.333412316559907	0.738823067258376	0.983332544442073	NOT
660	ENSG00000054267	51742	ARID4B	1780.1465388601	-0.0732783720548479	0.0957657119832877	-0.765183806784999	0.444162100848143	0.961262873544937	NOT
661	ENSG00000054277	23596	OPN3	46.9513407526896	-0.418378283318826	0.259615345979985	-1.61153140520084	0.10706394787962	0.899970985265203	NOT
662	ENSG00000054282	10806	SDCCAG8	492.144486381649	0.0256196226788154	0.0506033601455946	0.506283033480451	0.612657971904319	0.973352797761357	NOT
663	ENSG00000054356	5798	PTPRN	6674.22789885737	-0.000683060102597308	0.123269417826199	-0.0055411967918951	0.995578787256843	0.998770064547458	NOT
664	ENSG00000054392	55733	HHAT	208.963836532325	0.0843903517903044	0.151491771785784	0.557062279987301	0.577484878037617	0.968934894711668	NOT
665	ENSG00000054523	23095	KIF1B	16141.3793904554	-0.194603256544223	0.128801408072472	-1.51087833166176	0.13081945247418	0.916842165362183	NOT
666	ENSG00000054598	2296	FOXC1	46.5163544220005	0.0994219754772616	0.240943241590924	0.412636498209239	0.679872956327703	0.978950783777461	NOT
667	ENSG00000054611	25771	TBC1D22A	875.206634752055	0.0702335025774912	0.085465220973447	0.821778751374338	0.411202829228501	0.957139856773187	NOT
668	ENSG00000054654	23224	SYNE2	8791.57273527703	0.0821832735319879	0.166686095389383	0.49304216611473	0.621982793827938	0.973352797761357	NOT
669	ENSG00000054690	57475	PLEKHH1	1934.73921413241	0.00427535445663389	0.113096511046819	0.0378027086517639	0.96984498472576	0.997909485899066	NOT
670	ENSG00000054793	10079	ATP9A	5039.50220561797	0.0147280758677983	0.175189309785767	0.0840694896612628	0.933001182467614	0.997778469319209	NOT
671	ENSG00000054803	140689	CBLN4	43.9369151145655	0.142285765408686	0.17483758201807	0.813816822254958	0.415749896569135	0.957139856773187	NOT
672	ENSG00000054938	25884	CHRDL2	9.61001608097576	-0.15744059958803	0.276889694542837	-0.568604042299137	0.569624880962999	0.968473505278743	NOT
673	ENSG00000054965	23201	FAM168A	7930.45854225344	0.0663917316531847	0.105786934684001	0.627598595719831	0.530266928871263	0.96707916189264	NOT
674	ENSG00000054967	84957	RELT	560.982124011389	-0.0947145414013692	0.115969289130502	-0.816720893190831	0.414087948586402	0.957139856773187	NOT
675	ENSG00000054983	2581	GALC	1247.01181176818	0.131543143209534	0.0781129420986196	1.6840121454324	0.0921793215363772	0.887907207794126	NOT
676	ENSG00000055044	51602	NOP58	914.361286682389	0.0294704633059948	0.113360182651413	0.259971910918825	0.794885440658525	0.985289800507436	NOT
677	ENSG00000055070	26099	SZRD1	2076.45684599709	0.0283866957534575	0.0518776930706618	0.547185005215873	0.584251636776495	0.968934894711668	NOT
678	ENSG00000055118	3757	KCNH2	4163.28438142823	-0.101582249883078	0.133643567528218	-0.760098310467727	0.447195822498559	0.96156582789236	NOT
679	ENSG00000055130	8454	CUL1	3298.17405218732	-0.0741902150450234	0.107323640096444	-0.691275612515136	0.489392354579799	0.965598666302419	NOT
680	ENSG00000055147	10827	FAM114A2	576.962263508274	-0.00721776947693827	0.0964011922678763	-0.0748722013404334	0.940316394574894	0.997778469319209	NOT
681	ENSG00000055163	26999	CYFIP2	7039.66820118208	-0.0811883978608041	0.0880478113368566	-0.922094446506915	0.356479313480243	0.950609485824193	NOT
682	ENSG00000055208	23118	TAB2	1496.37395546343	-0.00456845092802853	0.0815059139818719	-0.0560505453511585	0.955301541051374	0.997778469319209	NOT
683	ENSG00000055211	116254	GINM1	616.023958953587	-0.0355573046425014	0.104313819316601	-0.340868591289732	0.733202510789393	0.982808638814153	NOT
684	ENSG00000055332	5610	EIF2AK2	1484.70851416067	0.1802321806495	0.176473992202268	1.02129599041951	0.30711422551288	0.948510280442835	NOT
685	ENSG00000055483	57602	USP36	1512.55090830877	0.0635692497403517	0.0849817801939124	0.748033867910259	0.454439729431506	0.963277296658767	NOT
686	ENSG00000055609	58508	KMT2C	3483.96716575514	-0.127337572192834	0.172812604049602	-0.736853500316939	0.461211444203445	0.963277296658767	NOT
687	ENSG00000055813	114800	CCDC85A	360.825789969486	-0.0918593072471211	0.23833374219709	-0.385423005573244	0.699924040690979	0.979091804188537	NOT
688	ENSG00000055917	23369	PUM2	6114.1089160992	-0.068233676196974	0.0735208884753971	-0.928085576928353	0.353363180576246	0.950609485824193	NOT
689	ENSG00000055950	84545	MRPL43	1445.40076459367	-0.0925575181389179	0.144805067014749	-0.639187012216158	0.522701280154464	0.965598666302419	NOT
690	ENSG00000055955	3700	ITIH4	26.6730263755428	0.0966880362676433	0.18927761340374	0.510826581807125	0.609472494115355	0.973352797761357	NOT
691	ENSG00000056050	54969	HPF1	453.882196918226	-0.127225756325735	0.118705953292844	-1.07177233151797	0.283822303452993	0.946889519000067	NOT
692	ENSG00000056097	51663	ZFR	3322.86889815635	-0.00709483252919541	0.125520587043262	-0.0565232580273871	0.95492496791394	0.997778469319209	NOT
693	ENSG00000056277	55609	ZNF280C	102.312967209399	0.0517313616752721	0.129283451209919	0.400139083472295	0.689054079049475	0.979091804188537	NOT
694	ENSG00000056487	112885	PHF21B	668.828401271229	-0.0502317504931682	0.122695106601872	-0.409403046986732	0.682243903948732	0.979091804188537	NOT
695	ENSG00000056558	7185	TRAF1	844.02729485374	0.130431680060049	0.151086710864566	0.863290221315149	0.387977919287187	0.952516687385103	NOT
696	ENSG00000056586	54542	RC3H2	1655.65443966117	-0.0479227946298989	0.143085548648387	-0.33492407222523	0.737682362775039	0.983332544442073	NOT
697	ENSG00000056736	55540	IL17RB	208.972850404455	-0.0927539982233996	0.133622326598395	-0.694150450636694	0.487587862486747	0.965598666302419	NOT
698	ENSG00000056972	10758	TRAF3IP2	171.033268506112	0.103162235792261	0.165511874133264	0.623292052805821	0.533092619271484	0.967633010640135	NOT
699	ENSG00000056998	8908	GYG2	115.957624393223	-0.0569026409679586	0.115393631172629	-0.493117691069382	0.621929431348538	0.973352797761357	NOT
700	ENSG00000057019	131566	DCBLD2	2287.91633645776	-0.096458326199895	0.0940708648606511	-1.02537939183168	0.305184208176079	0.948510280442835	NOT
701	ENSG00000057252	6646	SOAT1	872.456048864129	-0.0953432428710219	0.0993885297312052	-0.959298252312176	0.337408515565753	0.948510280442835	NOT
702	ENSG00000057294	5318	PKP2	151.605372833878	0.144741558484583	0.143990954928483	1.00521285213	0.314794367890438	0.948510280442835	NOT
703	ENSG00000057468	4438	MSH4	16.0243399708298	-0.0601453474556465	0.229303106197944	-0.262296261280153	0.793093044218732	0.985129830379285	NOT
704	ENSG00000057593	2155	F7	78.0990733681297	-0.362909135227258	0.210442454370338	-1.72450533478672	0.0846166567238193	0.885503604358172	NOT
705	ENSG00000057608	2665	GDI2	3054.46999690235	-0.0568763010043535	0.0736755881267751	-0.771982992609238	0.440124500625698	0.959687975999643	NOT
706	ENSG00000057657	639	PRDM1	51.1330641843656	0.0957551136894189	0.191176982097022	0.500871562251271	0.616461517530709	0.973352797761357	NOT
707	ENSG00000057663	9474	ATG5	834.744602429972	-0.0173468635787599	0.0757689581140891	-0.228944201035996	0.818912285339699	0.987407481059124	NOT
708	ENSG00000057704	57458	TMCC3	133.285774040584	-0.0983252048145207	0.144564667694351	-0.680146860105591	0.496411475814813	0.965598666302419	NOT
709	ENSG00000057757	57095	PITHD1	2477.79909043846	-0.0856911475048743	0.0828324443625373	-1.03451187713144	0.300896927214018	0.948032789019618	NOT
710	ENSG00000057935	57504	MTA3	1325.24146800675	-0.0587844215848081	0.0838236530866746	-0.701286801757784	0.483124048672354	0.965462819068353	NOT
711	ENSG00000058056	8975	USP13	605.396114021702	0.0150458198886071	0.138853661714588	0.108357386494665	0.913712202694664	0.997778469319209	NOT
712	ENSG00000058063	23200	ATP11B	2145.73099991482	-0.0638536520685168	0.149061429203983	-0.42837139298548	0.668380748626346	0.976806264890358	NOT
713	ENSG00000058091	5218	CDK14	2321.3964358665	-0.174255739766086	0.146056168097561	-1.19307347327973	0.232840599339254	0.944222664126892	NOT
714	ENSG00000058262	29927	SEC61A1	3772.25973042583	0.100446786142958	0.0627918250190904	1.59967935495456	0.109669734079779	0.902890755288167	NOT
715	ENSG00000058272	4659	PPP1R12A	1144.98680452519	-0.0716030871129825	0.104528129168631	-0.685012615096827	0.493335960518279	0.965598666302419	NOT
716	ENSG00000058335	5923	RASGRF1	1954.31411991585	-0.0964321046801112	0.145204041534275	-0.66411446720888	0.506617051358463	0.965598666302419	NOT
717	ENSG00000058404	816	CAMK2B	5210.61372011031	-0.0517022745701285	0.102701346322574	-0.503423532615992	0.614666529924011	0.973352797761357	NOT
718	ENSG00000058453	9696	CROCC	6775.07063666946	-0.0897814172670602	0.189209442326304	-0.47450812265609	0.635137607061686	0.973891758951083	NOT
719	ENSG00000058600	55718	POLR3E	1195.06119096579	0.0254123886910841	0.0691788160082525	0.367343504231883	0.713362807208505	0.980343470773384	NOT
720	ENSG00000058668	493	ATP2B4	6668.35709722435	0.0593084854893043	0.180346421911919	0.328858675767187	0.742262510489661	0.983332544442073	NOT
721	ENSG00000058729	55781	RIOK2	564.228401482025	0.0123588511570823	0.11699775888997	0.105633229852763	0.915873358631953	0.997778469319209	NOT
722	ENSG00000058799	54432	YIPF1	785.411689109968	-0.013219436787244	0.0870890461857136	-0.151792187034109	0.879350844571361	0.992970578180875	NOT
723	ENSG00000058804	55706	NDC1	545.951566070649	0.127304960119033	0.0841494034744356	1.51284447497846	0.130319168643522	0.916296108576733	NOT
724	ENSG00000058866	1608	DGKG	329.748230455004	-0.102471681798022	0.154836949945729	-0.661803799635287	0.508096970706991	0.965598666302419	NOT
725	ENSG00000059122	84256	FLYWCH1	3925.27330110404	0.13380879078691	0.130438760547534	1.02583611056429	0.304968841777992	0.948510280442835	NOT
726	ENSG00000059145	64718	UNKL	1024.15736174093	0.156604385965678	0.0940248319023271	1.66556411532177	0.0958002634748689	0.887907207794126	NOT
727	ENSG00000059377	6916	TBXAS1	79.6817111169493	0.142348286219255	0.18675210486971	0.762231227961612	0.445922011207958	0.961262873544937	NOT
728	ENSG00000059378	64761	PARP12	119.094661642782	0.741492329516893	0.198770011082085	3.73040342192608	0.000191173415529044	0.192599466854518	UP
729	ENSG00000059573	5832	ALDH18A1	875.024769777216	-0.0727867171481485	0.088129606638285	-0.825905390079532	0.408857762766731	0.957086102178396	NOT
730	ENSG00000059588	6894	TARBP1	709.096019085535	0.0872852944303278	0.144319346717413	0.604806607122732	0.545307503058637	0.968473505278743	NOT
731	ENSG00000059691	5188	GATB	3238.77683014334	0.0733384491125235	0.149320348884197	0.49114839109705	0.623321497655996	0.973352797761357	NOT
732	ENSG00000059728	4084	MXD1	1231.39692724717	0.0940110591166061	0.103953901867825	0.904353347276361	0.365808067547209	0.950609485824193	NOT
733	ENSG00000059758	5128	CDK17	1064.19556803177	-0.129409046187148	0.12283523033855	-1.05351734865055	0.292103947374076	0.946889519000067	NOT
734	ENSG00000059769	548645	DNAJC25	478.651120838958	-0.194053468810354	0.116648493592913	-1.66357458063345	0.096197475198613	0.887907207794126	NOT
735	ENSG00000059804	6515	SLC2A3	1958.90887035506	-0.11036239650569	0.257498265568645	-0.428594717956533	0.668218190154918	0.976806264890358	NOT
736	ENSG00000059915	5662	PSD	8541.43074200081	-0.00802986286714019	0.107779906118881	-0.0745024110364622	0.940610622771085	0.997778469319209	NOT
737	ENSG00000060069	9150	CTDP1	579.728540229156	0.0916902773364698	0.094762136246574	0.967583477623266	0.333252432177979	0.948510280442835	NOT
738	ENSG00000060138	8531	YBX3	5731.66883523971	-0.162580157547363	0.186037494102913	-0.873910704567038	0.382166884671446	0.952516687385103	NOT
739	ENSG00000060140	55359	STYK1	62.7436161528163	-0.24454060955437	0.227503856679315	-1.07488555633177	0.282425969350129	0.946889519000067	NOT
740	ENSG00000060237	65125	WNK1	7097.34925779793	-0.0841437569006133	0.141350975680851	-0.595282462645302	0.55165467661803	0.968473505278743	NOT
741	ENSG00000060339	55749	CCAR1	1642.56992513876	0.0126644587474	0.0674161063102933	0.187855090430614	0.850990248527478	0.989984767531444	NOT
742	ENSG00000060491	11054	OGFR	1978.58550363669	0.0363024514734418	0.126022625565237	0.288062967349061	0.773298539395819	0.98411211083881	NOT
743	ENSG00000060558	2769	GNA15	18.4366256599635	0.306612265641948	0.23568029519543	1.3009669110763	0.193269781036048	0.933307745205764	NOT
744	ENSG00000060566	84699	CREB3L3	28.7072746976175	-0.573779595111222	0.273175986480392	-2.10040275685948	0.0356934267152972	0.795544311332726	DOWN
745	ENSG00000060642	55650	PIGV	284.254472848123	0.00769257292279426	0.114465465748639	0.0672043124315485	0.946419052064525	0.997778469319209	NOT
746	ENSG00000060656	10076	PTPRU	4652.69847555953	0.218061011309371	0.152001532218965	1.43459745521015	0.151401840194442	0.930692742630533	NOT
747	ENSG00000060688	9410	SNRNP40	777.356824106321	-0.0254845567005525	0.101299606559911	-0.251576067923624	0.801368758795044	0.986327329658627	NOT
748	ENSG00000060709	23504	RIMBP2	1007.17418456998	-0.0715523208519569	0.0970605364149669	-0.73719272007777	0.461005159912181	0.963277296658767	NOT
749	ENSG00000060718	1301	COL11A1	561.267426648924	-0.0305571399980283	0.164765607239014	-0.185458242834022	0.852869629463493	0.989984767531444	NOT
750	ENSG00000060749	79832	QSER1	829.894082174279	-0.0130569462319121	0.141728113634426	-0.092126719936394	0.926597359283669	0.997778469319209	NOT
751	ENSG00000060762	51660	MPC1	1615.61954499838	-0.141828525457323	0.129712410577778	-1.09340752226851	0.274214912269982	0.946889519000067	NOT
752	ENSG00000060971	30	ACAA1	684.886164296501	0.0154903306695363	0.10924328366633	0.141796640943617	0.887240637399188	0.993986506452298	NOT
753	ENSG00000060982	586	BCAT1	4584.67545383993	-0.127746700698464	0.140353880177931	-0.910175768112118	0.362729821298283	0.950609485824193	NOT
754	ENSG00000061273	51564	HDAC7	828.827616572787	0.130526553594862	0.130515596115273	1.0000839553273	0.317269880105697	0.948510280442835	NOT
755	ENSG00000061337	11178	LZTS1	783.493057011057	0.140215649560288	0.195487580178475	0.717261165298965	0.473212964636696	0.96394432053033	NOT
756	ENSG00000061455	93166	PRDM6	35.0379119409867	-0.480376818390333	0.185974720304688	-2.58302213119781	0.00979390402315398	0.626097305702416	DOWN
757	ENSG00000061656	6676	SPAG4	224.954551815429	0.048042987417979	0.241202026602166	0.199181524694318	0.84212075102219	0.989283690286508	NOT
758	ENSG00000061676	10787	NCKAP1	7060.48378676593	-0.127670786173014	0.121721524177239	-1.04887600640879	0.294235189814088	0.946889519000067	NOT
759	ENSG00000061794	60488	MRPS35	1021.04555405989	-0.0624160775947062	0.0900675764518426	-0.692991640871772	0.488314797376375	0.965598666302419	NOT
760	ENSG00000061918	2983	GUCY1B1	2776.80349683897	-0.171579988108139	0.110667159240116	-1.5504146784491	0.12104201769417	0.911103774993411	NOT
761	ENSG00000061936	6433	SFSWAP	1798.09209779357	0.0284332353622269	0.0941330576585447	0.302053668174306	0.762611151143259	0.98411211083881	NOT
762	ENSG00000061938	10188	TNK2	3500.38640722079	-0.169638862916124	0.115118569202909	-1.47360121039306	0.140588995283872	0.925109356062858	NOT
763	ENSG00000061987	23041	MON2	1964.82139828585	0.00872409943352919	0.105312939191933	0.0828397678430522	0.933978947615377	0.997778469319209	NOT
764	ENSG00000062038	1001	CDH3	136.560135157781	-0.0168890716617258	0.334464566982496	-0.0504958471807557	0.959727258654579	0.997778469319209	NOT
765	ENSG00000062194	65056	GPBP1	4710.98911633426	-0.0239467042189771	0.0777372538996669	-0.308046695988057	0.758046800551563	0.98411211083881	NOT
766	ENSG00000062282	84649	DGAT2	41.5185270258238	-0.0745768174494091	0.123251256222352	-0.605079572697163	0.545126126326603	0.968473505278743	NOT
767	ENSG00000062370	7771	ZNF112	192.387813433542	0.0598592268964893	0.156968861924858	0.381344593841447	0.70294756795611	0.979091804188537	NOT
768	ENSG00000062485	1431	CS	2505.24375482634	-0.024188395291755	0.0623166057291445	-0.388153286090202	0.697902600535332	0.979091804188537	NOT
769	ENSG00000062524	4058	LTK	31.7117726251252	-0.184991324764517	0.302729374938002	-0.611078210703545	0.541147804106492	0.968473505278743	NOT
770	ENSG00000062582	64951	MRPS24	116.941771518759	-0.153150731336538	0.196587288795313	-0.779046968270662	0.435952047701614	0.957843583586885	NOT
771	ENSG00000062598	63916	ELMO2	2191.03074882693	0.0977514232309376	0.0575408545566194	1.69881771802244	0.0893535341569467	0.887792475928959	NOT
772	ENSG00000062650	23063	WAPL	3827.47250442754	-0.426729842280987	0.307346937984577	-1.38843043330531	0.165006014590058	0.930692742630533	NOT
773	ENSG00000062716	81671	VMP1	1697.96794619867	-0.0496550841009679	0.0741391631262267	-0.669755120062886	0.503013907656623	0.965598666302419	NOT
774	ENSG00000062725	10513	APPBP2	2398.13079991878	-0.0745177380312629	0.102560068967736	-0.726576520289835	0.467485416033832	0.963698860544448	NOT
775	ENSG00000062822	5424	POLD1	456.53853779202	0.055318773704916	0.125952858706782	0.439202208452432	0.660515024983213	0.976684005710534	NOT
776	ENSG00000063015	124925	SEZ6	3598.70002230733	-0.155268526835298	0.149194906127072	-1.04070930346009	0.298010484067356	0.94734203818387	NOT
777	ENSG00000063046	1975	EIF4B	1312.55005811039	-0.00266461856688091	0.0986439795464128	-0.02701248042844	0.978449779721951	0.997980908841566	NOT
778	ENSG00000063127	28968	SLC6A16	137.932948510291	0.0726065571293553	0.165139018013845	0.439669304096675	0.660176637787113	0.976684005710534	NOT
779	ENSG00000063169	29998	BICRA	772.628488694684	0.0648155310984674	0.104972503329842	0.617452466526454	0.536936324692809	0.968473505278743	NOT
780	ENSG00000063176	56848	SPHK2	846.837831380316	-0.055852984332733	0.110779957141755	-0.50417950840388	0.614135238871474	0.973352797761357	NOT
781	ENSG00000063177	6141	RPL18	5979.50190746155	-0.0783713790097245	0.213092901146346	-0.367780337064825	0.71303703175656	0.980343470773384	NOT
782	ENSG00000063180	770	CA11	3340.52339071641	-0.187320368193869	0.111405885958282	-1.68142254408366	0.0926808696545935	0.887907207794126	NOT
783	ENSG00000063241	79763	ISOC2	538.410488705722	-0.01148679628176	0.15299528335995	-0.0750794144074047	0.940151526512426	0.997778469319209	NOT
784	ENSG00000063244	11338	U2AF2	4964.97305958214	0.00354650067609522	0.0749639319787262	0.0473094271135841	0.962266614747012	0.997778469319209	NOT
785	ENSG00000063245	29924	EPN1	3848.72417183238	-0.0614285979959214	0.0940652408011484	-0.653042478525941	0.513728893694041	0.965598666302419	NOT
786	ENSG00000063322	55588	MED29	2349.55740680827	0.138496832488413	0.0890610758227381	1.55507702112278	0.119927726915236	0.910289742121768	NOT
787	ENSG00000063438	57491	AHRR	45.4190006552285	-0.0709166613165219	0.265993251083958	-0.266610754323755	0.789768874521782	0.984994490435516	NOT
788	ENSG00000063515	2928	GSC2	18.8907148884953	0.018453419244131	0.236712261764598	0.0779571751229444	0.937862118573958	0.997778469319209	NOT
789	ENSG00000063587	10838	ZNF275	752.999213182667	0.129050506590776	0.120688503284969	1.06928583152665	0.284940892960639	0.946889519000067	NOT
790	ENSG00000063587	105373378	LOC105373378	752.999213182667	0.129050506590776	0.120688503284969	1.06928583152665	0.284940892960639	0.946889519000067	NOT
791	ENSG00000063601	8776	MTMR1	1478.96374201286	0.0698449358328511	0.0636308296306797	1.09765873301101	0.272353535888369	0.946889519000067	NOT
792	ENSG00000063660	2817	GPC1	2649.02847164603	-0.0923334628705881	0.1642805500343	-0.562047441716686	0.574083696232323	0.968934894711668	NOT
793	ENSG00000063761	57143	ADCK1	334.649589008988	-0.0686018052699947	0.128298821994419	-0.534703313744993	0.59285502970438	0.970523227150773	NOT
794	ENSG00000063854	3029	HAGH	2498.37224499482	-0.0840090772679509	0.105301732006455	-0.797793879238392	0.424990113826281	0.957139856773187	NOT
795	ENSG00000063978	6047	RNF4	962.935717273045	0.0544322146741101	0.0572726583467605	0.950404892061187	0.341906559194772	0.950609485824193	NOT
796	ENSG00000064012	841	CASP8	64.7879625584151	0.179611207341678	0.291377111504072	0.616421813005611	0.537616160472812	0.968473505278743	NOT
797	ENSG00000064042	22998	LIMCH1	2732.99751356662	0.144251620029649	0.129233089036757	1.11621273703843	0.264331083698444	0.946889519000067	NOT
798	ENSG00000064102	55726	INTS13	710.144311773129	-0.0519802284625887	0.113502003565173	-0.457967496871029	0.646975792983339	0.974952960759892	NOT
799	ENSG00000064115	51768	TM7SF3	1270.78392393386	0.0983274115441076	0.112670464794803	0.872699085099037	0.382827116520779	0.952516687385103	NOT
800	ENSG00000064199	53340	SPA17	111.837424929991	-0.198692958205939	0.135027043776891	-1.47150491226221	0.141154620035539	0.925109356062858	NOT
801	ENSG00000064205	8839	CCN5	7.86060324771295	0.0765578657067045	0.275614966575844	0.27777107556181	0.781188096084146	0.98428619013433	NOT
802	ENSG00000064225	10402	ST3GAL6	177.553663457311	-0.346882737850243	0.161734364981375	-2.144768292689	0.0319713775195233	0.769756327573994	NOT
803	ENSG00000064270	9914	ATP2C2	54.7257276129563	-0.00191819915403727	0.22013137855171	-0.00871388334846899	0.993047414998737	0.998553275848122	NOT
804	ENSG00000064300	4804	NGFR	5983.50521324017	0.619486612476411	0.233051991691123	2.65814768619292	0.00785714535022353	0.61018712705776	UP
805	ENSG00000064309	50937	CDON	1093.82002763968	-0.0753808222617538	0.169985278649141	-0.443455003049669	0.65743665912538	0.976104433036922	NOT
806	ENSG00000064313	6873	TAF2	636.550696464069	0.0948427264508775	0.11680184708987	0.811996803251776	0.416793465809993	0.957139856773187	NOT
807	ENSG00000064393	28996	HIPK2	8224.858952309	-0.0945083753085843	0.216411413057661	-0.436706983117398	0.662323864273476	0.976684005710534	NOT
808	ENSG00000064419	23534	TNPO3	1498.37566915839	-0.0241010614525808	0.0815006076727932	-0.295716340537499	0.767446717078412	0.98411211083881	NOT
809	ENSG00000064490	8625	RFXANK	575.53107980045	-0.0842116107386276	0.149730874289797	-0.562419815806592	0.573830021140089	0.968934894711668	NOT
810	ENSG00000064545	54929	TMEM161A	397.515113499861	-0.035174110868993	0.107910789732855	-0.325955457800562	0.744458055705471	0.983542962586939	NOT
811	ENSG00000064547	9170	LPAR2	103.834279279403	0.0871588264001311	0.160683794379552	0.542424497359409	0.587526107451041	0.969649351719059	NOT
812	ENSG00000064601	5476	CTSA	2730.64724381971	0.0808276390304847	0.0752552262143485	1.07404685490233	0.282801681997958	0.946889519000067	NOT
813	ENSG00000064607	10147	SUGP2	6318.94410537214	-0.0349374605696024	0.0542826572539185	-0.64362104467685	0.519821200264452	0.965598666302419	NOT
814	ENSG00000064651	6558	SLC12A2	1695.21448260549	0.0491573339727035	0.149237678460054	0.329389564887001	0.741861254147985	0.983332544442073	NOT
815	ENSG00000064652	28966	SNX24	498.710820523052	-0.115234666624069	0.0756159842785429	-1.52394586572576	0.127522234698575	0.915763739576428	NOT
816	ENSG00000064655	2139	EYA2	81.4836399596872	-0.108331562800044	0.124622613293947	-0.869276930861037	0.384695677718017	0.952516687385103	NOT
817	ENSG00000064666	1265	CNN2	442.960138967823	-0.0775360999728739	0.23972907946036	-0.323432184979023	0.746367958158056	0.984075300361712	NOT
818	ENSG00000064687	10347	ABCA7	17440.0650622507	-0.0209065160766214	0.162762405660506	-0.128448065090834	0.89779439571444	0.995833151056632	NOT
819	ENSG00000064703	11218	DDX20	506.023376346919	0.0333512362297122	0.10327566875518	0.322934110538395	0.746745142677658	0.984075300361712	NOT
820	ENSG00000064726	53339	BTBD1	2579.95662801473	-0.115550486699646	0.088402569901863	-1.30709420357259	0.191180719650149	0.933307745205764	NOT
821	ENSG00000064763	55711	FAR2	744.852827176602	-0.240528877185282	0.20160292973393	-1.19308225085184	0.232837162022689	0.944222664126892	NOT
822	ENSG00000064787	8537	BCAS1	10.4125923052183	-0.341336291689051	0.388379000813214	-0.878874220733714	0.379469477703982	0.952516687385103	NOT
823	ENSG00000064886	1117	CHI3L2	57.3825575833492	1.78066369573803	0.549363654351206	3.2413205381069	0.00118977320466241	0.350458195432179	UP
824	ENSG00000064932	22904	SBNO2	669.647378365636	0.246006400583651	0.164596087951152	1.49460660727647	0.135017140754777	0.919931796364984	NOT
825	ENSG00000064933	5378	PMS1	717.506692615243	-0.0552960047179092	0.0745567698253463	-0.741663095751645	0.458291484645922	0.963277296658767	NOT
826	ENSG00000064961	10362	HMG20B	852.710204131932	-0.12464561359506	0.114786350639064	-1.08589229382331	0.277526646697763	0.946889519000067	NOT
827	ENSG00000064989	10203	CALCRL	46.2360863870192	-0.39566731883182	0.302149462927894	-1.30950859550673	0.190362128059249	0.933307745205764	NOT
828	ENSG00000064995	6882	TAF11	722.737318622807	-0.0161088114204591	0.0937796638701415	-0.17177297033998	0.863616016188215	0.991075329680872	NOT
829	ENSG00000064999	23294	ANKS1A	3999.03356992932	0.0665481388113277	0.0822071439354008	0.809517708869947	0.418217420822778	0.957139856773187	NOT
830	ENSG00000065000	8943	AP3D1	6357.43128485977	0.0281935674789516	0.0645825322222899	0.436550976073696	0.662437022533694	0.976684005710534	NOT
831	ENSG00000065029	7629	ZNF76	1666.42033516558	-0.0189906864179912	0.0847450945644377	-0.224091866503862	0.822685821150618	0.988447180396985	NOT
832	ENSG00000065054	9351	SLC9A3R2	653.382197440528	-0.0885929635265681	0.131810081671314	-0.672125852614872	0.501503579496892	0.965598666302419	NOT
833	ENSG00000065057	4913	NTHL1	258.904825988562	-0.329930822495705	0.141514271321659	-2.33143144796881	0.0197306208931748	0.725163555904495	NOT
834	ENSG00000065060	54887	UHRF1BP1	931.381840417245	0.0811413605623453	0.131159988957869	0.618644155180658	0.536150806694295	0.968473505278743	NOT
835	ENSG00000065135	2773	GNAI3	4877.24130976048	-0.169028300093318	0.170119533027958	-0.993585493004725	0.320424709707943	0.948510280442835	NOT
836	ENSG00000065150	3843	IPO5	4237.42140825274	0.0381371590592776	0.0699064879179383	0.545545344861925	0.585378502672157	0.969419711328922	NOT
837	ENSG00000065154	4942	OAT	2757.63083917736	-0.194419619499269	0.0962504319516833	-2.01993503360967	0.0433901267562138	0.829907905007394	NOT
838	ENSG00000065183	10885	WDR3	604.716794463877	0.116663799571095	0.115201108615306	1.01269684791552	0.311204983926726	0.948510280442835	NOT
839	ENSG00000065243	5586	PKN2	1298.171050972	-0.0136730362539626	0.109951933986567	-0.124354668064621	0.901034464312079	0.996288691173834	NOT
840	ENSG00000065268	57418	WDR18	1215.61046757842	0.00981062072471499	0.136778135961848	0.0717265274579521	0.942819544670954	0.997778469319209	NOT
841	ENSG00000065308	9697	TRAM2	328.190830958542	0.226597784230732	0.109518726280024	2.06903231919766	0.0385430539912033	0.802422782657801	NOT
842	ENSG00000065320	9423	NTN1	152.056279426937	0.237988920036634	0.156110302745905	1.52449207932163	0.127385833978275	0.915763739576428	NOT
843	ENSG00000065325	9340	GLP2R	99.1453161649246	-0.068819981067236	0.44499290910712	-0.154654107197626	0.877094011729312	0.992046864833232	NOT
844	ENSG00000065357	1606	DGKA	164.351531403525	-0.308606083549289	0.110917187637784	-2.78231075022463	0.00539733333148973	0.554246651047452	NOT
845	ENSG00000065361	2065	ERBB3	163.146631659377	-0.0773916202220303	0.214005124534858	-0.361634425298187	0.71762523571614	0.981065192439504	NOT
846	ENSG00000065413	91526	ANKRD44	162.638377286876	0.0817369192520968	0.153285081991712	0.533234664391649	0.593871148547249	0.970523227150773	NOT
847	ENSG00000065427	3735	KARS1	3517.89776962582	-0.0933301153739935	0.123784004963581	-0.753975567371993	0.450863892840719	0.963081336186875	NOT
848	ENSG00000065457	23536	ADAT1	156.616373745616	-0.00176709360838252	0.230931292133907	-0.00765203187516857	0.993894621490063	0.998553275848122	NOT
849	ENSG00000065485	10954	PDIA5	342.226053676143	0.256104501825609	0.141652924606336	1.80797186176948	0.0706108800665557	0.877098507142227	NOT
850	ENSG00000065491	55633	TBC1D22B	716.327419169147	-0.0354706479358701	0.0742597266458968	-0.477656591775646	0.632894644726085	0.973866950524308	NOT
851	ENSG00000065518	4710	NDUFB4	1525.83596922532	-0.187262669258434	0.14905420794763	-1.25633936697868	0.208992954683115	0.939728459339677	NOT
852	ENSG00000065526	23013	SPEN	3012.85853794503	3.47545745854981e-05	0.159127554597858	0.00021840701739764	0.999825736414233	0.999933278162077	NOT
853	ENSG00000065534	4638	MYLK	1191.34778383308	-0.0496849872878273	0.151962490594786	-0.326955599986277	0.743701467246304	0.983332544442073	NOT
854	ENSG00000065548	55854	ZC3H15	2013.87937785615	-0.0895669230781723	0.0879084616962487	-1.0188657763988	0.308266693225979	0.948510280442835	NOT
855	ENSG00000065559	6416	MAP2K4	832.701191978147	-0.105699158679753	0.0857116280068033	-1.23319508843495	0.217502987399733	0.941914841513921	NOT
856	ENSG00000065600	55248	PACC1	356.516660967015	0.0151788445274989	0.12192083326557	0.124497545833173	0.90092134340534	0.996288691173834	NOT
857	ENSG00000065609	9892	SNAP91	10225.6757225261	-0.169970448300342	0.0901155848642712	-1.88613821412073	0.0592763319003403	0.842015502682405	NOT
858	ENSG00000065613	9748	SLK	1897.96692885844	-0.0296967397112793	0.102719747964061	-0.289104483800618	0.772501422467028	0.98411211083881	NOT
859	ENSG00000065615	51167	CYB5R4	656.757387176688	-0.0390089498814245	0.120325044520221	-0.324196430069627	0.745789324646256	0.984075300361712	NOT
860	ENSG00000065618	1308	COL17A1	56.8082735016912	-0.334144378407394	0.369588248717553	-0.90409903336173	0.365942890914801	0.950609485824193	NOT
861	ENSG00000065621	119391	GSTO2	602.904805413084	-0.0595275862399143	0.0902444067973912	-0.659626323142224	0.509493657665847	0.965598666302419	NOT
862	ENSG00000065665	55176	SEC61A2	833.025364893558	-0.0646809547462972	0.0854103656718702	-0.757296309850595	0.448872361201919	0.962176961455257	NOT
863	ENSG00000065675	5588	PRKCQ	126.193262755014	0.142756963723069	0.139776086370633	1.02132608967554	0.307099969611088	0.948510280442835	NOT
864	ENSG00000065717	7089	TLE2	956.233683511487	-0.0702762247924965	0.142734439690634	-0.49235646943243	0.622467366638345	0.973352797761357	NOT
865	ENSG00000065802	51665	ASB1	1081.6604581603	0.0212780870897617	0.100241947111935	0.212267296304625	0.831898507828923	0.989283690286508	NOT
866	ENSG00000065809	83641	FAM107B	847.332492012971	0.118349265317472	0.104637165977113	1.13104425384914	0.258036465673494	0.946889519000067	NOT
867	ENSG00000065833	4199	ME1	2350.31733719035	-0.18209897110536	0.12223830438345	-1.48970465537654	0.136301910009665	0.919960265090682	NOT
868	ENSG00000065882	23216	TBC1D1	573.169894374769	-0.0229258586101369	0.117784793821664	-0.194641921646087	0.845673281934594	0.98977209134869	NOT
869	ENSG00000065883	8621	CDK13	2062.20012753994	0.0356497591174523	0.0888107735406757	0.401412550484369	0.68811641066331	0.979091804188537	NOT
870	ENSG00000065911	10797	MTHFD2	186.260694405869	-0.0684647815345746	0.237338271434969	-0.288469201029527	0.772987602950603	0.98411211083881	NOT
871	ENSG00000065923	84679	SLC9A7	1266.29267336928	-0.0262242970398263	0.159304643883998	-0.164617279198228	0.869245229935042	0.991483599559569	NOT
872	ENSG00000065970	55810	FOXJ2	960.834245476727	0.0730141152324511	0.0753254425072998	0.969315450425338	0.332387822778877	0.948510280442835	NOT
873	ENSG00000065978	4904	YBX1	366.987443991316	0.036404424610975	0.172171877140169	0.211442340152551	0.832542120835612	0.989283690286508	NOT
874	ENSG00000065989	5141	PDE4A	1806.56241694453	-0.244604661723136	0.161559296278458	-1.51402406025305	0.13001973726402	0.916296108576733	NOT
875	ENSG00000066027	5525	PPP2R5A	1578.5080485248	0.0350533674892592	0.0814945519112286	0.430131421882564	0.66710004404023	0.976684005710534	NOT
876	ENSG00000066032	1496	CTNNA2	5250.19322172944	0.0751404718974663	0.13088511350695	0.574094867507422	0.565903606315399	0.968473505278743	NOT
877	ENSG00000066044	1994	ELAVL1	1879.43079913535	-0.067026854783272	0.0443715889183196	-1.51058045062702	0.130895377868161	0.916842165362183	NOT
878	ENSG00000066056	7075	TIE1	65.4579049086899	-0.0302823908657423	0.267577956174749	-0.113172218289782	0.909894020730711	0.997583210962229	NOT
879	ENSG00000066084	57609	DIP2B	1925.67491215052	-0.0236229253756672	0.107468170728539	-0.21981322670261	0.826016618139367	0.988552956341987	NOT
880	ENSG00000066117	6602	SMARCD1	1555.9787437223	0.102222470798175	0.0589106621568778	1.73521170965552	0.0827033131841584	0.885388536053035	NOT
881	ENSG00000066135	9682	KDM4A	1333.95149035458	0.00979757170774224	0.0886439929628809	0.110527192878652	0.911991285182759	0.997764230080697	NOT
882	ENSG00000066136	4802	NFYC	1259.06278213474	-0.00358455198424129	0.0725915729653986	-0.0493797260179208	0.960616684742962	0.997778469319209	NOT
883	ENSG00000066185	84217	ZMYND12	178.606539813246	-0.218119236502194	0.15660790455769	-1.39277284322417	0.163688492987825	0.930692742630533	NOT
884	ENSG00000066230	6550	SLC9A3	39.7173922941203	0.322039883771551	0.301514005575828	1.06807603566051	0.285486214775185	0.946889519000067	NOT
885	ENSG00000066248	25791	NGEF	95.6192739100123	-0.131042542583124	0.202797326003404	-0.64617490361251	0.518166090526638	0.965598666302419	NOT
886	ENSG00000066279	259266	ASPM	6.74021462273792	0.0960956906901971	0.296870613923218	0.323695529915437	0.746168555422174	0.984075300361712	NOT
887	ENSG00000066294	8832	CD84	17.2441204554199	0.86738546318364	0.333395334923715	2.60167246605927	0.00927704059857593	0.626097305702416	UP
888	ENSG00000066322	64834	ELOVL1	404.87076515555	0.0348162022510947	0.112345407139001	0.309903209554601	0.756634562016569	0.98411211083881	NOT
889	ENSG00000066336	6688	SPI1	66.8277833680563	0.482440386861392	0.20496307020977	2.35379176535381	0.018583017904856	0.715028823105198	UP
890	ENSG00000066379	30834	POLR1H	152.811623070358	0.00459689635200816	0.165209406306292	0.027824664798357	0.977801993911837	0.997909485899066	NOT
891	ENSG00000066382	744	MPPED2	829.754902275334	-0.0491069626415645	0.0796477892542891	-0.616551483742783	0.5375306037826	0.968473505278743	NOT
892	ENSG00000066405	51208	CLDN18	19.3644076409068	-0.0883514841965747	0.311799093803039	-0.283360298193765	0.776900659123643	0.98411211083881	NOT
893	ENSG00000066422	27107	ZBTB11	989.610846847744	-0.0378668278755606	0.122515777137343	-0.309077155288426	0.757262836410499	0.98411211083881	NOT
894	ENSG00000066427	4287	ATXN3	635.316900277147	-0.106992913841286	0.0827874389316448	-1.29238100878597	0.196225230229535	0.935117167959724	NOT
895	ENSG00000066455	9950	GOLGA5	723.962660732816	0.109780783297667	0.0735492867466751	1.4926151993259	0.135537942408328	0.919960265090682	NOT
896	ENSG00000066468	2263	FGFR2	131.238335713802	0.0332498103348748	0.253321999827774	0.131255123350836	0.895573490962598	0.995833151056632	NOT
897	ENSG00000066557	55631	LRRC40	617.491129820569	-0.151753615912782	0.114390917929935	-1.32662294051817	0.184633443335729	0.933307745205764	NOT
898	ENSG00000066583	51015	ISOC1	666.689193180256	-0.0654664510397157	0.101588156087201	-0.644429956810329	0.519296664030402	0.965598666302419	NOT
899	ENSG00000066629	2009	EML1	4445.74087328139	-0.0919695094506725	0.11240833270283	-0.818173415077773	0.413258173029905	0.957139856773187	NOT
900	ENSG00000066651	60487	TRMT11	550.620007097831	0.123619601830342	0.141006695225942	0.876693135969606	0.380653336015685	0.952516687385103	NOT
901	ENSG00000066654	55623	THUMPD1	1436.66853036258	0.050456951861597	0.106843552420727	0.472250788357434	0.636747791984693	0.974688787046422	NOT
902	ENSG00000066697	91283	MSANTD3	363.366392183047	-0.0451275927997949	0.0732119443311263	-0.616396589546779	0.537632803693425	0.968473505278743	NOT
903	ENSG00000066735	26153	KIF26A	118.264083437912	-0.226847834404315	0.191151941902022	-1.18674093575565	0.235329822786015	0.944336366936697	NOT
904	ENSG00000066739	55102	ATG2B	2477.83263303361	-0.0562240015652466	0.125331556114683	-0.448602118318865	0.653718705409896	0.975417005121639	NOT
905	ENSG00000066777	10565	ARFGEF1	4476.24858541248	0.00590680009280413	0.127724990099594	0.0462462364506607	0.963113990515704	0.997778469319209	NOT
906	ENSG00000066827	57623	ZFAT	304.979007692484	0.00837546148111606	0.0828036743317591	0.101148427877236	0.919432635254949	0.997778469319209	NOT
907	ENSG00000066855	9650	MTFR1	1817.33359162111	-0.192509768543071	0.202206500249535	-0.952045400644898	0.341073957323787	0.950036346154283	NOT
908	ENSG00000066923	10734	STAG3	114.259903107108	-0.0296872157586327	0.139842122543119	-0.212290940803469	0.8318800625599	0.989283690286508	NOT
909	ENSG00000066926	2235	FECH	508.528944323089	0.0442339031857154	0.0904209106818464	0.48919993010639	0.624700159015059	0.973352797761357	NOT
910	ENSG00000066933	4649	MYO9A	2391.36039772287	-0.0417443643620631	0.142798405432802	-0.292330745819898	0.770033753216104	0.98411211083881	NOT
911	ENSG00000067057	5214	PFKP	15359.7969521269	0.00146185755495745	0.154036208421033	0.00949035015820239	0.992427909797916	0.998553275848122	NOT
912	ENSG00000067064	3422	IDI1	3555.72282131756	-0.425025589075473	0.156968894290286	-2.70770582284579	0.00677500462733038	0.598997493230896	NOT
913	ENSG00000067066	6672	SP100	46.601318093925	0.514720772481424	0.265236855809866	1.94060803092312	0.0523058392468394	0.83183090069156	NOT
914	ENSG00000067082	1316	KLF6	1594.16646746562	0.417624958606853	0.146386110199155	2.85290016954945	0.00433222288420788	0.531634803626192	NOT
915	ENSG00000067113	8611	PLPP1	330.609982425563	0.00771056684459326	0.0792136546543951	0.0973388600517682	0.922457296648636	0.997778469319209	NOT
916	ENSG00000067141	4756	NEO1	1924.61865207925	0.0757376448295884	0.103244936017241	0.733572490344137	0.46320933227927	0.963571855383955	NOT
917	ENSG00000067167	23471	TRAM1	2403.10899647513	-0.151381925862992	0.137567715577055	-1.10041753058114	0.27115024377591	0.946889519000067	NOT
918	ENSG00000067177	5255	PHKA1	319.076435324526	-0.177469470168764	0.091699842783387	-1.93533014650834	0.0529497952262476	0.83183090069156	NOT
919	ENSG00000067182	7132	TNFRSF1A	444.016414510338	0.279125527424715	0.284668628176392	0.98052788328947	0.326825612844954	0.948510280442835	NOT
920	ENSG00000067191	782	CACNB1	1079.50399800743	-0.0305237895989456	0.124950170176803	-0.244287699294484	0.807008009480963	0.986575845375172	NOT
921	ENSG00000067208	7813	EVI5	440.210834456509	-0.0296705302187278	0.100240243702421	-0.295994194774801	0.767234514765744	0.98411211083881	NOT
922	ENSG00000067221	9399	STOML1	802.943055037857	-0.0350627524155919	0.102338884181334	-0.342614175404377	0.731888736430541	0.982789326900443	NOT
923	ENSG00000067225	5315	PKM	89199.5040219861	-0.0673505503032954	0.112943942037953	-0.596318395551161	0.550962544263643	0.968473505278743	NOT
924	ENSG00000067248	54505	DHX29	1074.2901178073	0.00804819800980489	0.0769762358591641	0.104554320173955	0.916729463178182	0.997778469319209	NOT
925	ENSG00000067334	30836	DNTTIP2	1154.32170542039	0.00207017885167254	0.0988599277539761	0.0209405256376922	0.983293098919164	0.998252040023767	NOT
926	ENSG00000067365	79091	METTL22	372.889983586016	0.0203125937691509	0.0847336515661713	0.239722865634891	0.810545107515764	0.986665917262756	NOT
927	ENSG00000067369	7158	TP53BP1	1557.25334751977	-0.0141435383275851	0.111709659993642	-0.126609805529711	0.899249235712292	0.995833151056632	NOT
928	ENSG00000067445	7216	TRO	654.350343387536	0.0709704542849899	0.119681527056262	0.592994224176523	0.553185017661198	0.968473505278743	NOT
929	ENSG00000067533	51018	RRP15	382.815082455647	-0.0200432642027199	0.132561174186693	-0.151200110633388	0.879817863025552	0.993084921694625	NOT
930	ENSG00000067560	387	RHOA	6238.53691419182	-0.072040217294323	0.0744417901258799	-0.967738916172006	0.333174777249356	0.948510280442835	NOT
931	ENSG00000067596	1659	DHX8	1140.59163167874	0.127036342643507	0.0945861686397761	1.34307525582641	0.179247606914442	0.933307745205764	NOT
932	ENSG00000067601	5382	PMS2P4	7.67157237512045	0.435791539359705	0.217604680727901	2.00267539237647	0.0452121417274065	0.829907905007394	NOT
933	ENSG00000067606	5590	PRKCZ	1857.06246963372	-0.125146656469679	0.0822587870221659	-1.52137736283366	0.128165166264925	0.916296108576733	NOT
934	ENSG00000067704	55699	IARS2	2570.04042958211	0.0317393321626371	0.0773788118760165	0.410181177419637	0.681673047371187	0.979091804188537	NOT
935	ENSG00000067715	6857	SYT1	22316.365293293	0.070234200788293	0.0884868267983323	0.793724934315496	0.427355581169976	0.957368247761898	NOT
936	ENSG00000067798	89795	NAV3	538.251731027264	-0.057129366246631	0.143400518569469	-0.398390234683533	0.690342555072779	0.979091804188537	NOT
937	ENSG00000067829	3421	IDH3G	1944.00278930355	-0.151223826616815	0.109159605527957	-1.38534603423502	0.165946683899736	0.930692742630533	NOT
938	ENSG00000067836	79641	ROGDI	5391.41516671971	-0.135360594623314	0.12406876150984	-1.09101270115104	0.275267293850296	0.946889519000067	NOT
939	ENSG00000067840	57595	PDZD4	5782.33748788731	-0.00294092915154157	0.0915450499683074	-0.0321254852398869	0.974371979614011	0.997909485899066	NOT
940	ENSG00000067842	492	ATP2B3	1390.26155905702	-0.14254204371346	0.226039687861902	-0.63060626680986	0.528298000264966	0.966803592545076	NOT
941	ENSG00000067900	6093	ROCK1	656.316112123657	0.152544710707819	0.193638674970735	0.787780182501629	0.430825294835841	0.957740150626458	NOT
942	ENSG00000067955	865	CBFB	584.289922178278	-0.0583289370888841	0.122947801745943	-0.474420333349382	0.635200196102569	0.973891758951083	NOT
943	ENSG00000067992	5165	PDK3	133.959079645828	-0.0790187391578552	0.164091957804385	-0.481551565446332	0.630124540229034	0.973352797761357	NOT
944	ENSG00000068001	8692	HYAL2	370.111155305293	0.144452291443039	0.104882144609496	1.37728201478786	0.168425073546866	0.931149385355708	NOT
945	ENSG00000068024	9759	HDAC4	680.781394950567	-0.0639290090872	0.152484094983979	-0.419250342758152	0.675033183484107	0.978288081310391	NOT
946	ENSG00000068028	11186	RASSF1	439.629331260656	-0.0358295099921379	0.129546136408265	-0.276577217858672	0.782104760043886	0.984470313720169	NOT
947	ENSG00000068078	2261	FGFR3	99.924344305331	0.0798818340839863	0.250452522674013	0.31895000789415	0.749764422262678	0.98411211083881	NOT
948	ENSG00000068079	3430	IFI35	97.8658022765142	0.851407973497427	0.247889514682551	3.43462681181875	0.000593370368148531	0.270118374409434	UP
949	ENSG00000068097	63897	HEATR6	518.890376621657	0.0459622767246362	0.0829371608912256	0.554181940046356	0.579454336801889	0.968934894711668	NOT
950	ENSG00000068120	80347	COASY	1683.25648523525	-0.103988107673993	0.0953589892335343	-1.09049087568793	0.275496970417026	0.946889519000067	NOT
951	ENSG00000068137	79990	PLEKHH3	806.366381766127	-0.0399792682376308	0.121014496809186	-0.330367594724371	0.741122223899868	0.983332544442073	NOT
952	ENSG00000068305	4205	MEF2A	2131.7988941667	0.0415718759124613	0.137250287191133	0.302890993988003	0.761972934926482	0.98411211083881	NOT
953	ENSG00000068308	55593	OTUD5	2739.5574424725	-0.0583283285091724	0.0678308066932872	-0.859909108451525	0.389839147200326	0.952516687385103	NOT
954	ENSG00000068323	7030	TFE3	2509.46471685835	0.0306979146295478	0.0793265214575526	0.386981731525618	0.698769732475529	0.979091804188537	NOT
955	ENSG00000068354	4943	TBC1D25	965.653892676163	0.08515011778632	0.07392977238294	1.15177032258751	0.24941546611981	0.946889519000067	NOT
956	ENSG00000068366	2182	ACSL4	2524.19290624568	-0.143577099515455	0.134781772361908	-1.06525605799225	0.286760071934659	0.946889519000067	NOT
957	ENSG00000068383	3632	INPP5A	1990.81718893302	-0.104395687556905	0.110422661513769	-0.945419048280124	0.344444981234458	0.950609485824193	NOT
958	ENSG00000068394	27238	GPKOW	823.369650411116	0.0372931898319901	0.113369045174766	0.328953902491639	0.74219053111644	0.983332544442073	NOT
959	ENSG00000068400	56850	GRIPAP1	4162.39451655598	-0.0543751258107078	0.0928362715929093	-0.585709926494516	0.558070462282438	0.968473505278743	NOT
960	ENSG00000068438	24140	FTSJ1	640.45357916967	0.0578279015315694	0.0931863429018803	0.620561980766417	0.534887861298289	0.968473505278743	NOT
961	ENSG00000068489	55771	PRR11	32.6788900837883	0.186619348470059	0.255789443197716	0.729581901962267	0.465645788039749	0.963698860544448	NOT
962	ENSG00000068615	65055	REEP1	2283.1555141551	-0.166610120064706	0.163127595442079	-1.02134847027683	0.307089369777544	0.948510280442835	NOT
963	ENSG00000068650	23250	ATP11A	3144.22498372025	-0.111449128424599	0.169955822850599	-0.655753516150899	0.511982729397439	0.965598666302419	NOT
964	ENSG00000068654	25885	POLR1A	955.502805570426	0.0920278429790856	0.164540948816283	0.559300548836865	0.575956620854695	0.968934894711668	NOT
965	ENSG00000068697	9741	LAPTM4A	1914.20870263916	0.0345395420313461	0.127922432533146	0.270003793294008	0.787157335328279	0.98470295757277	NOT
966	ENSG00000068724	57217	TTC7A	1064.98494552213	0.046846409425159	0.126539588874168	0.370211487503279	0.711224917937394	0.980343470773384	NOT
967	ENSG00000068745	51447	IP6K2	2668.54316501819	-0.105147344910096	0.09702190590656	-1.08374849914165	0.278476325465666	0.946889519000067	NOT
968	ENSG00000068784	55133	SRBD1	278.860174819242	0.10579474753122	0.111104605017803	0.952208484196195	0.340991259073526	0.949938097252118	NOT
969	ENSG00000068796	3796	KIF2A	2087.01097020953	0.0405729936502922	0.209282020876463	0.193867554796989	0.846279589201216	0.989984767531444	NOT
970	ENSG00000068831	10235	RASGRP2	332.9434843713	-0.283894824566374	0.179429800551255	-1.58220554051877	0.113602655966553	0.906717043939234	NOT
971	ENSG00000068878	23198	PSME4	1407.18589400461	-0.0507127092680905	0.0958885124192723	-0.528871582096813	0.596894536750033	0.970523227150773	NOT
972	ENSG00000068885	57560	IFT80	782.285275412737	-0.182674071152736	0.100700701709044	-1.81402977389909	0.0696731420229505	0.876471426917518	NOT
973	ENSG00000068903	22933	SIRT2	1816.66040285421	-0.120856007364592	0.0813676030770888	-1.48530868299133	0.137462072801522	0.92240044161289	NOT
974	ENSG00000068912	27248	ERLEC1	3178.04207452837	0.0270353192976592	0.0778903392506947	0.347094640461693	0.728520219803211	0.981978002548245	NOT
975	ENSG00000068971	5526	PPP2R5B	4032.35544484577	-0.120831069484091	0.0827995058903544	-1.45932114189303	0.144476739070594	0.925109356062858	NOT
976	ENSG00000068976	5837	PYGM	974.881079781864	-0.434537472018706	0.19884690688399	-2.18528655450609	0.0288678426125553	0.7623406308635	NOT
977	ENSG00000069018	57113	TRPC7	134.025815415356	-0.144780671164513	0.184653886962473	-0.784065115260401	0.433001903485953	0.957740150626458	NOT
978	ENSG00000069020	375449	MAST4	615.212997558164	-0.0641873909994367	0.162934570995102	-0.393945806635266	0.693621050450439	0.979091804188537	NOT
979	ENSG00000069122	221395	ADGRF5	97.3003689268753	0.0189217373490599	0.323149854866894	0.0585540642029805	0.953307299321246	0.997778469319209	NOT
980	ENSG00000069188	54549	SDK2	310.650550280082	0.179152556255507	0.173742484475939	1.03113845065521	0.302475898824608	0.948032789019618	NOT
981	ENSG00000069248	55746	NUP133	1837.11934142183	0.0420060415170135	0.0692785632212587	0.606335344785609	0.544292092704944	0.968473505278743	NOT
982	ENSG00000069275	64710	NUCKS1	10964.0252982418	0.0214731087391875	0.0746636814520204	0.287597776075191	0.773654647425975	0.98411211083881	NOT
983	ENSG00000069329	55737	VPS35	5047.03901551372	-0.0536285438237215	0.0954171328683198	-0.562043128016971	0.574086635196311	0.968934894711668	NOT
984	ENSG00000069345	10294	DNAJA2	3288.37455130296	-0.0529203848415653	0.0876058448560427	-0.604073677144785	0.545794659282433	0.968473505278743	NOT
985	ENSG00000069399	602	BCL3	281.658441143133	-0.0400679534587151	0.242162190796217	-0.165459163244988	0.868582589770589	0.991483599559569	NOT
986	ENSG00000069424	8514	KCNAB2	4830.2368875754	-0.174175837782158	0.121953971243166	-1.42820964341428	0.153231525774615	0.930692742630533	NOT
987	ENSG00000069431	10060	ABCC9	317.186068574563	0.0794471848708684	0.281463094902648	0.282265015590578	0.777740308836173	0.98411211083881	NOT
988	ENSG00000069493	29121	CLEC2D	33.3769251583797	0.0937109715784644	0.223285624034167	0.419691021237108	0.674711185156733	0.978288081310391	NOT
989	ENSG00000069509	139341	FUNDC1	812.092617716679	-0.204430925128723	0.131971941141845	-1.54904840650178	0.121370084063284	0.911444667319885	NOT
990	ENSG00000069535	4129	MAOB	595.725789345335	0.509600688521542	0.177288849320863	2.87440913782035	0.00404784221960102	0.515601563999621	UP
991	ENSG00000069667	6095	RORA	4923.66479437861	-0.247674909115338	0.169910862754701	-1.45767554292808	0.144929996289499	0.925109356062858	NOT
992	ENSG00000069696	1815	DRD4	4565.70654232617	-0.147343489260002	0.275421324779363	-0.534974876684068	0.592667229970716	0.970523227150773	NOT
993	ENSG00000069702	7049	TGFBR3	142.920594452735	0.273358098341895	0.209765753080873	1.30315885375486	0.192520534255629	0.933307745205764	NOT
994	ENSG00000069812	54626	HES2	100.368762469196	0.0594544289384365	0.211087568578085	0.281657652030055	0.778206029068761	0.98411211083881	NOT
995	ENSG00000069849	483	ATP1B3	625.605131787378	-0.229327736959864	0.105012478732746	-2.18381414977831	0.0289759074161025	0.7623406308635	NOT
996	ENSG00000069869	4734	NEDD4	323.299200274559	0.112212735682652	0.156403525951551	0.717456559882241	0.47309243112788	0.96394432053033	NOT
997	ENSG00000069943	9488	PIGB	252.78272479311	0.0753243245094168	0.13258826630724	0.568107017365109	0.569962303117423	0.968719394894266	NOT
998	ENSG00000069956	5597	MAPK6	754.347013038696	-0.00523584899432189	0.114092016518372	-0.0458914580888205	0.963396762463451	0.997778469319209	NOT
999	ENSG00000069966	10681	GNB5	10615.4176370252	-0.106153749676806	0.062399435402371	-1.70119727834545	0.0889059487568579	0.886962944226633	NOT
1000	ENSG00000069974	5873	RAB27A	150.198160575793	0.0180645983889903	0.210476259111817	0.0858272494257573	0.931603744490157	0.997778469319209	NOT
1001	ENSG00000069998	27440	HDHD5	610.252367732191	-0.075516745524535	0.117357839291127	-0.643474232149096	0.519916429626283	0.965598666302419	NOT
1002	ENSG00000070010	7353	UFD1	743.212669655908	0.0820832729521817	0.121503541759435	0.675562800586492	0.499318266316142	0.965598666302419	NOT
1003	ENSG00000070018	4040	LRP6	861.212737454176	0.0424716685671342	0.134045576359888	0.316844984523066	0.751361228674619	0.98411211083881	NOT
1004	ENSG00000070047	57661	PHRF1	1396.30225086307	0.0409040392393628	0.0791180147044237	0.517000324037147	0.605155932623166	0.97276035787393	NOT
1005	ENSG00000070061	8518	ELP1	3055.67261946687	-0.0639705362425244	0.0880597912779509	-0.726444331904087	0.467566422421957	0.963698860544448	NOT
1006	ENSG00000070081	4925	NUCB2	1512.52705704115	-0.032888800097491	0.120042087785473	-0.273977241684321	0.784102111221774	0.98470295757277	NOT
1007	ENSG00000070087	5217	PFN2	7346.2334899875	-0.0881260670474261	0.0696314749902465	-1.26560678284885	0.205653896490059	0.938325181479701	NOT
1008	ENSG00000070159	5774	PTPN3	1035.83131488584	-0.363794984820178	0.174098697634156	-2.08959050104236	0.0366546005530027	0.798836178484565	NOT
1009	ENSG00000070182	6710	SPTB	1138.80838124864	-0.284864504887223	0.256543415351221	-1.11039491891549	0.266828886776702	0.946889519000067	NOT
1010	ENSG00000070193	2255	FGF10	46.0841721991197	-0.513468848944426	0.351024126651862	-1.46277366698977	0.143529320865367	0.925109356062858	NOT
1011	ENSG00000070214	23446	SLC44A1	1417.11661164021	-0.09261574126901	0.128042834813556	-0.723318422337868	0.469484277185502	0.963698860544448	NOT
1012	ENSG00000070269	54916	TMEM260	433.195435733154	0.0573031921469749	0.087501809678874	0.65488008027804	0.512544966296173	0.965598666302419	NOT
1013	ENSG00000070366	23293	SMG6	1359.60525295885	0.114024815923837	0.133336669270387	0.855164723611115	0.392459962357023	0.952660206396861	NOT
1014	ENSG00000070367	10640	EXOC5	1603.56737018455	-0.135059891875942	0.110559992898447	-1.22159823219235	0.221859597489079	0.943071540905015	NOT
1015	ENSG00000070371	8218	CLTCL1	503.404339621392	-0.182555184476846	0.175495446697242	-1.04022746978606	0.29823423206236	0.94734203818387	NOT
1016	ENSG00000070388	27006	FGF22	41.8870682794123	0.0317741013825271	0.177677455116363	0.178830236856543	0.858071002400105	0.989984767531444	NOT
1017	ENSG00000070404	10272	FSTL3	240.256429619662	0.128580011611064	0.185906914689468	0.691636520491124	0.48916562094574	0.965598666302419	NOT
1018	ENSG00000070413	9993	DGCR2	2972.65160644524	0.0491790747983835	0.0784164253328237	0.627152724568255	0.530559128884708	0.96707916189264	NOT
1019	ENSG00000070423	55658	RNF126	1001.35856417274	0.00317549458026227	0.134808410233494	0.023555611810585	0.981207078960281	0.998252040023767	NOT
1020	ENSG00000070444	4335	MNT	982.643485798646	-0.155844139339466	0.127171780174434	-1.22546164821868	0.220401331615141	0.942575592123248	NOT
1021	ENSG00000070476	79364	ZXDC	1139.52436615614	0.147897732348573	0.0958200915537172	1.54349395779549	0.1227109723923	0.913613620959371	NOT
1022	ENSG00000070495	23210	JMJD6	2101.32184977488	-0.276940052149592	0.160207463230339	-1.72863390110247	0.0838746381921496	0.885388536053035	NOT
1023	ENSG00000070501	5423	POLB	513.956118223257	-0.0582626901767486	0.110918494841175	-0.525274799844477	0.599392173065253	0.970716787394649	NOT
1024	ENSG00000070526	55808	ST6GALNAC1	24.1562459549137	0.247010528006048	0.284703130584685	0.867607347691508	0.385609322650372	0.952516687385103	NOT
1025	ENSG00000070540	55062	WIPI1	262.602036336818	-0.05093403675722	0.0954835657685688	-0.533432495395835	0.593734228187034	0.970523227150773	NOT
1026	ENSG00000070601	22844	FRMPD1	6901.24221895489	0.0763493265089105	0.139069961015288	0.548999409732467	0.583005854905918	0.968934894711668	NOT
1027	ENSG00000070610	57704	GBA2	7934.52150421027	-0.125569645938188	0.0745137513413132	-1.68518754830919	0.0919523926544804	0.887907207794126	NOT
1028	ENSG00000070614	3340	NDST1	2850.37658125197	0.0589207428463045	0.110491826815272	0.533258835016028	0.593854419097465	0.970523227150773	NOT
1029	ENSG00000070669	440	ASNS	21.5474578348924	0.0491521743478085	0.207821307014914	0.236511717945654	0.813035615572656	0.986829755620013	NOT
1030	ENSG00000070718	10947	AP3M2	2830.80001592106	0.0396378892830913	0.0661416430464388	0.59928794413621	0.548980885911001	0.968473505278743	NOT
1031	ENSG00000070729	1258	CNGB1	30277.5760873701	-0.16899245792644	0.187366201993039	-0.901936721398232	0.367090483071658	0.951002361706153	NOT
1032	ENSG00000070731	10610	ST6GALNAC2	696.875075558407	0.225023540059888	0.171309955899187	1.31354619104748	0.18899896682899	0.933307745205764	NOT
1033	ENSG00000070748	1103	CHAT	28.8866011359102	0.196809538278654	0.299892498373269	0.656266960148134	0.511652372067261	0.965598666302419	NOT
1034	ENSG00000070756	26986	PABPC1	3513.58463411922	0.0411397279717583	0.0840172593334536	0.489658057143711	0.62437588632736	0.973352797761357	NOT
1035	ENSG00000070759	10420	TESK2	164.951770011573	0.0785914373308286	0.112716316154673	0.69724987483607	0.485646431283525	0.965598666302419	NOT
1036	ENSG00000070761	29105	CFAP20	1315.10070493891	-0.0725379075281881	0.123639147494384	-0.586690453616101	0.557411620383023	0.968473505278743	NOT
1037	ENSG00000070770	1459	CSNK2A2	649.68685921826	-0.0768560444670663	0.0765453590318658	-1.00405884091642	0.31535025276906	0.948510280442835	NOT
1038	ENSG00000070778	11099	PTPN21	906.113225433968	-0.00679097462456332	0.0997293014791795	-0.0680940759018659	0.94571074615817	0.997778469319209	NOT
1039	ENSG00000070785	8891	EIF2B3	799.466858378165	-0.0584935396940023	0.126216138215315	-0.463439465991401	0.643049395428638	0.974952960759892	NOT
1040	ENSG00000070808	815	CAMK2A	423.123636056508	-0.108673960693013	0.113101671120887	-0.960851945121648	0.336626615940401	0.948510280442835	NOT
1041	ENSG00000070814	6949	TCOF1	1706.68402617199	-0.0197664510560476	0.0860468871812632	-0.229717212365955	0.818311519018157	0.98733703361279	NOT
1042	ENSG00000070831	998	CDC42	1735.80515477274	-0.168564941898054	0.109410985538618	-1.54065829009974	0.123399973191001	0.913613620959371	NOT
1043	ENSG00000070882	26031	OSBPL3	200.989500146459	-0.118684658378851	0.156317319463553	-0.759254692865454	0.447700214504478	0.961922109774578	NOT
1044	ENSG00000070886	2046	EPHA8	248.25936168083	-0.172485706813449	0.358864188773254	-0.48064340831298	0.630769958535012	0.973352797761357	NOT
1045	ENSG00000070950	56852	RAD18	237.949427620792	0.0253434470817373	0.0860036778700446	0.294678642930043	0.768239379573474	0.98411211083881	NOT
1046	ENSG00000070961	490	ATP2B1	4741.53628085363	-0.0599946705821805	0.120769510798168	-0.496770005820796	0.619351248918456	0.973352797761357	NOT
1047	ENSG00000071051	8440	NCK2	959.055993136949	0.0183435494912802	0.109090262547256	0.16815020023748	0.866465117458965	0.991439301857177	NOT
1048	ENSG00000071054	9448	MAP4K4	3172.07256917423	-0.119540294288611	0.161067976078581	-0.742172945851694	0.457982557885125	0.963277296658767	NOT
1049	ENSG00000071073	11320	MGAT4A	848.828809124286	-0.0504151674648445	0.150062546082992	-0.335961029456093	0.736900254086042	0.983332544442073	NOT
1050	ENSG00000071082	6160	RPL31	2331.11103913761	-0.155021440231567	0.212595926534132	-0.72918349264175	0.465889427376815	0.963698860544448	NOT
1051	ENSG00000071127	9948	WDR1	7624.82700332945	0.0188617224844067	0.084780127742494	0.222478108805121	0.823941712909731	0.988447180396985	NOT
1052	ENSG00000071189	23161	SNX13	1286.75244863034	-0.0622972211985232	0.127587454443454	-0.488270743156279	0.625358081724727	0.973352797761357	NOT
1053	ENSG00000071205	79658	ARHGAP10	837.73492895646	0.157560445260124	0.208355034314694	0.756211366710482	0.449522478821484	0.962294006026102	NOT
1054	ENSG00000071242	6196	RPS6KA2	5201.21207302847	0.00955344840444153	0.101928592341892	0.0937268747163409	0.925326121309114	0.997778469319209	NOT
1055	ENSG00000071243	54556	ING3	338.795937782642	0.0524765874557814	0.106934753782496	0.490734635837085	0.623614145941335	0.973352797761357	NOT
1056	ENSG00000071246	22846	VASH1	4390.86141073092	0.343766381809295	0.172453698428443	1.9933836440854	0.0462194534876479	0.829907905007394	NOT
1057	ENSG00000071282	29995	LMCD1	751.356204520302	-0.136692588121083	0.222765619660909	-0.613616177977349	0.5394689904097	0.968473505278743	NOT
1058	ENSG00000071462	114049	BUD23	1081.97586460193	0.101138065465565	0.121901761494543	0.829668613690157	0.406726171584553	0.956862252388841	NOT
1059	ENSG00000071537	6400	SEL1L	2301.89011921437	0.069873304152876	0.133567560645267	0.523130794747743	0.600883236891466	0.970805917353558	NOT
1060	ENSG00000071539	9319	TRIP13	30.5137745415289	0.267776243353864	0.159695902320998	1.67678844267161	0.0935838585315619	0.887907207794126	NOT
1061	ENSG00000071553	537	ATP6AP1	6502.45313173297	-0.00463847828062776	0.0715445829645361	-0.0648333960228269	0.948306651195261	0.997778469319209	NOT
1062	ENSG00000071564	6929	TCF3	1011.32896668016	0.214694319492014	0.122672594026012	1.75014086232243	0.0800940102763427	0.88517167068664	NOT
1063	ENSG00000071575	28951	TRIB2	6770.45349938909	0.0284979078054841	0.09052047439025	0.314822784540706	0.752896211191941	0.98411211083881	NOT
1064	ENSG00000071626	26528	DAZAP1	2417.37701622007	-0.0770709436118908	0.107697656034704	-0.71562322198596	0.474224030679275	0.96394432053033	NOT
1065	ENSG00000071655	53615	MBD3	1170.83465175058	-0.0514865387126348	0.111903176009944	-0.460098994045169	0.645445166115272	0.974952960759892	NOT
1066	ENSG00000071794	6596	HLTF	2149.20313995358	0.0757941601345215	0.0958052834457845	0.79112714255903	0.428869801676263	0.957740150626458	NOT
1067	ENSG00000071859	9130	FAM50A	2221.2622753723	-0.249562070421561	0.111358480181257	-2.24106929275034	0.025021586902113	0.757425973359212	NOT
1068	ENSG00000071889	60343	FAM3A	1597.00142866947	-0.0569883147018903	0.106624998759652	-0.534474235543487	0.59301347026377	0.970523227150773	NOT
1069	ENSG00000071894	29894	CPSF1	3021.92980524617	0.114406764420434	0.15981161947506	0.715885145249329	0.474062271578987	0.96394432053033	NOT
1070	ENSG00000071909	140469	MYO3B	720.767714315748	-0.11372897459679	0.189392220433718	-0.600494436024589	0.548176767890287	0.968473505278743	NOT
1071	ENSG00000071967	79901	CYBRD1	1510.84864520411	-0.0541955546068786	0.17987280340503	-0.301299326974092	0.763186254086812	0.98411211083881	NOT
1072	ENSG00000071994	5134	PDCD2	728.728303954094	0.0247909720333533	0.0794869526525348	0.311887312396077	0.755126165147895	0.98411211083881	NOT
1073	ENSG00000072041	55117	SLC6A15	2209.97775341624	-0.0480250608344373	0.15245781162341	-0.315005576448028	0.752757419864606	0.98411211083881	NOT
1074	ENSG00000072042	51109	RDH11	3977.09566495372	-0.120200745612339	0.0975138869307519	-1.23265259334496	0.217705405849792	0.941914841513921	NOT
1075	ENSG00000072062	5566	PRKACA	4269.17817688833	-0.0950599155489587	0.0615566597210159	-1.54426695632584	0.122523674117912	0.913613620959371	NOT
1076	ENSG00000072071	22859	ADGRL1	5836.70652238978	-0.06017961203595	0.115018666085842	-0.523216049045779	0.600823914195495	0.970805917353558	NOT
1077	ENSG00000072110	87	ACTN1	2118.25470702597	-0.118909435879085	0.0901645393470749	-1.31880489536315	0.187234347252973	0.933307745205764	NOT
1078	ENSG00000072121	23503	ZFYVE26	1143.8980971781	0.0756349932648339	0.0987175947285273	0.766175406449373	0.443571939800298	0.961262873544937	NOT
1079	ENSG00000072133	27330	RPS6KA6	948.199281793977	-0.182125224862422	0.101113078421327	-1.80120344178946	0.0716708200979132	0.877485651932274	NOT
1080	ENSG00000072134	22905	EPN2	1039.68237735547	0.0811794400094669	0.0732946461233036	1.10757666900934	0.268044684069272	0.946889519000067	NOT
1081	ENSG00000072135	26469	PTPN18	993.080908814102	-0.0228515417425397	0.0785206194891148	-0.291025999173473	0.771031435234007	0.98411211083881	NOT
1082	ENSG00000072163	55679	LIMS2	175.750338728184	-0.161716114064374	0.173588446114524	-0.931606438585679	0.351539954453117	0.950609485824193	NOT
1083	ENSG00000072182	55515	ASIC4	1765.76987869091	-0.00824135767633265	0.136342304179972	-0.0604460789033905	0.951800360066893	0.997778469319209	NOT
1084	ENSG00000072195	10290	SPEG	577.969054500348	-0.0782195742038136	0.140967153184455	-0.55487801545842	0.578978100153869	0.968934894711668	NOT
1085	ENSG00000072201	84708	LNX1	574.635390969552	-0.104045431170897	0.120596676774011	-0.862755375638338	0.388271978961235	0.952516687385103	NOT
1086	ENSG00000072210	224	ALDH3A2	2852.6944680294	0.00795698949641164	0.0931627352668615	0.0854095736199578	0.931935782327836	0.997778469319209	NOT
1087	ENSG00000072274	7037	TFRC	4726.39930891913	-0.284288646058279	0.19330688732636	-1.4706596851788	0.141383174021813	0.925109356062858	NOT
1088	ENSG00000072310	6720	SREBF1	3666.59059397757	0.119195991620728	0.135898722462101	0.877094276246554	0.380435433335082	0.952516687385103	NOT
1089	ENSG00000072364	27125	AFF4	5625.78195826189	-0.101311495317818	0.144241302957368	-0.702375070389938	0.482445288001543	0.965276108148127	NOT
1090	ENSG00000072401	7321	UBE2D1	732.994863192545	-0.369305222213138	0.135423198419691	-2.72704548794234	0.00639042288453457	0.584475663822956	NOT
1091	ENSG00000072415	64398	PALS1	1561.42781711457	-0.0728416378882324	0.114124959807042	-0.638262112086528	0.523303070942557	0.965598666302419	NOT
1092	ENSG00000072422	9886	RHOBTB1	1647.27510940027	-0.102264364204145	0.1104869999515	-0.925578251278756	0.354665200204055	0.950609485824193	NOT
1093	ENSG00000072501	8243	SMC1A	2754.04582882452	-0.207636725919224	0.137226077397528	-1.51309962258649	0.130254355483247	0.916296108576733	NOT
1094	ENSG00000072506	3028	HSD17B10	493.204934823147	0.00806615434668432	0.12710082165784	0.0634626451778472	0.949398104086967	0.997778469319209	NOT
1095	ENSG00000072518	2011	MARK2	1145.87494771383	0.0107879194442692	0.0751729501126346	0.143507996268675	0.88588899650688	0.993741969989578	NOT
1096	ENSG00000072571	3161	HMMR	43.4482568862488	0.0244928288160464	0.150139333622778	0.163133991773163	0.870412936709741	0.991873141391445	NOT
1097	ENSG00000072609	55743	CHFR	1306.88002643078	0.0294424587010389	0.111769438855844	0.263421369941855	0.792225821248683	0.985129830379285	NOT
1098	ENSG00000072657	29953	TRHDE	337.726408418288	-0.403406948005693	0.261673306477273	-1.54164348452841	0.123160252445507	0.913613620959371	NOT
1099	ENSG00000072682	8974	P4HA2	396.728295946918	-0.149378563864943	0.177923556061789	-0.839565975249881	0.401151783184331	0.954406725714547	NOT
1100	ENSG00000072736	4775	NFATC3	411.663402273661	0.136171339846537	0.165890638850287	0.820850053928775	0.411731683529186	0.957139856773187	NOT
1101	ENSG00000072756	51095	TRNT1	332.631984119339	-0.0630199997058576	0.100390277901901	-0.627750027422367	0.530167707260497	0.96707916189264	NOT
1102	ENSG00000072778	37	ACADVL	3809.34396694768	-0.164570036289673	0.0995572501119849	-1.65301910312469	0.0983269757806848	0.892717560124456	NOT
1103	ENSG00000072786	6793	STK10	204.872411062256	0.076112496100016	0.122246675451674	0.622614036895462	0.533538184717991	0.968092203995049	NOT
1104	ENSG00000072803	23291	FBXW11	2428.81880466396	-0.0258085971426934	0.0752051645080624	-0.343175861811013	0.731466162743955	0.982789326900443	NOT
1105	ENSG00000072818	9744	ACAP1	152.406843279836	0.0161688637864045	0.164659316049605	0.0981958638862162	0.921776766733691	0.997778469319209	NOT
1106	ENSG00000072832	1400	CRMP1	9605.29845266179	-0.0825896606876346	0.0806589935956563	-1.02393616639524	0.305865426360911	0.948510280442835	NOT
1107	ENSG00000072840	2121	EVC	170.867218546814	0.145884491827634	0.224143292718925	0.65085370192439	0.515140930400372	0.965598666302419	NOT
1108	ENSG00000072849	51009	DERL2	692.207694605942	0.04997383889024	0.0843243052371018	0.592638608165514	0.553423035237335	0.968473505278743	NOT
1109	ENSG00000072858	54847	SIDT1	44.1919937681984	0.0910456219636113	0.142043080685299	0.640971890530351	0.521540946080385	0.965598666302419	NOT
1110	ENSG00000072864	54820	NDE1	130.809099481858	0.226315905051212	0.11193148277303	2.02191465211023	0.0431851698036999	0.829337441196653	NOT
1111	ENSG00000072952	10335	IRAG1	350.680472982438	-0.0363597994108429	0.20555541903476	-0.176885628126857	0.859598227704262	0.989984767531444	NOT
1112	ENSG00000072954	79041	TMEM38A	1069.3470707966	-0.200427751451635	0.109133292377515	-1.8365408674588	0.0662777036991224	0.865976780882859	NOT
1113	ENSG00000072958	8907	AP1M1	2313.62768906061	-0.0685244252411543	0.0787679165178573	-0.869953507347364	0.384325812438062	0.952516687385103	NOT
1114	ENSG00000073008	5817	PVR	546.028112914996	0.026512059680578	0.0981444008175882	0.270133185996555	0.787057792086739	0.98470295757277	NOT
1115	ENSG00000073050	7515	XRCC1	1164.75424066629	-0.0303977595379631	0.119126323473538	-0.255172481208283	0.798589884487035	0.986031791869177	NOT
1116	ENSG00000073060	949	SCARB1	2456.49322309258	-0.0994251955685469	0.160445651230023	-0.619681461020132	0.535467523490716	0.968473505278743	NOT
1117	ENSG00000073067	54905	CYP2W1	92.060100182766	-0.0432263270001006	0.33225266679798	-0.130100767637731	0.896486702796439	0.995833151056632	NOT
1118	ENSG00000073111	4171	MCM2	579.11661073801	0.201484700887893	0.103962319479368	1.93805507511671	0.0526165035964079	0.83183090069156	NOT
1119	ENSG00000073146	54456	MOV10L1	94.1553925195248	0.248226373416675	0.160705683641268	1.54460233012525	0.122442482241405	0.913613620959371	NOT
1120	ENSG00000073150	56666	PANX2	1542.75332522796	-0.149002090870604	0.161060198897421	-0.925132912355977	0.354896774970425	0.950609485824193	NOT
1121	ENSG00000073169	83642	SELENOO	953.161802318245	-0.135914053939891	0.118464626947374	-1.1472965174682	0.251259092843527	0.946889519000067	NOT
1122	ENSG00000073331	80216	ALPK1	155.79568195804	0.0270565121543577	0.145884003580505	0.185465928342354	0.85286360187462	0.989984767531444	NOT
1123	ENSG00000073350	3993	LLGL2	2275.91486158505	0.0313036639022141	0.159970439009208	0.195684053229436	0.844857466780921	0.989604360991814	NOT
1124	ENSG00000073417	5151	PDE8A	1101.04708692926	0.114007278425014	0.125165439011603	0.910852702833127	0.362372989184398	0.950609485824193	NOT
1125	ENSG00000073464	1183	CLCN4	6377.83508037671	-0.0953049897863979	0.120439178235036	-0.791312189131771	0.428761837237203	0.957740150626458	NOT
1126	ENSG00000073536	54475	NLE1	370.534700853299	0.255907354511668	0.115581835826057	2.21407933766332	0.0268233217344394	0.757425973359212	NOT
1127	ENSG00000073578	6389	SDHA	2673.64058108833	-0.110377191022108	0.103878350139134	-1.06256203409343	0.287980611963252	0.946889519000067	NOT
1128	ENSG00000073584	6605	SMARCE1	1548.68977069908	-0.049122823722717	0.0802615833657018	-0.612034072376756	0.5405152148196	0.968473505278743	NOT
1129	ENSG00000073605	55876	GSDMB	137.319989820807	-0.396560771247457	0.1953925830829	-2.02955897808673	0.0424013882655222	0.824562919377096	NOT
1130	ENSG00000073614	5927	KDM5A	1152.88743581894	0.0467172199973778	0.154649576331073	0.302084371038727	0.762587746328623	0.98411211083881	NOT
1131	ENSG00000073670	4185	ADAM11	1513.64206958547	-0.151986751888678	0.12740161337844	-1.19297352567435	0.232879741580199	0.944222664126892	NOT
1132	ENSG00000073711	5523	PPP2R3A	394.49498504903	-0.237221671043144	0.148821917889272	-1.59399686825461	0.11093673634794	0.906224644799856	NOT
1133	ENSG00000073712	10979	FERMT2	1338.79012116375	-0.127169550803226	0.11227065536427	-1.13270516138537	0.25733808946143	0.946889519000067	NOT
1134	ENSG00000073734	8647	ABCB11	10.8313158363368	0.0862602265740667	0.232924247619219	0.370335967404662	0.711132177777936	0.980343470773384	NOT
1135	ENSG00000073737	10170	DHRS9	30.014831962455	-0.389875901037207	0.273785006197941	-1.42402210570777	0.154440073075444	0.930692742630533	NOT
1136	ENSG00000073756	5743	PTGS2	44.91630288246	0.724185016589539	0.525361664654295	1.37845043769243	0.168064260047188	0.930978980796435	NOT
1137	ENSG00000073792	10644	IGF2BP2	624.21724137452	-0.0162038602665096	0.138367280079243	-0.11710760128572	0.906774786231389	0.997073944236645	NOT
1138	ENSG00000073803	9175	MAP3K13	1834.93189026709	-0.139376626112071	0.0693435084823928	-2.00994482630569	0.0444370286812557	0.829907905007394	NOT
1139	ENSG00000073849	6480	ST6GAL1	785.075970841026	-0.156769932699744	0.273665158214864	-0.572853094352107	0.566744166034308	0.968473505278743	NOT
1140	ENSG00000073910	10129	FRY	2876.62728058258	-0.043046668299717	0.166688511520539	-0.25824616170031	0.79621693392746	0.985607891588578	NOT
1141	ENSG00000073921	8301	PICALM	3040.31917419807	0.00549290223083724	0.0672159480671585	0.0817202224887021	0.934869196923461	0.997778469319209	NOT
1142	ENSG00000073969	4905	NSF	9740.65405744767	-0.0590865553710655	0.0889670560942239	-0.664139716036997	0.506600892700644	0.965598666302419	NOT
1143	ENSG00000074054	23332	CLASP1	6024.30649530011	-0.028588337988718	0.0937271338033831	-0.305016667304577	0.760353458152676	0.98411211083881	NOT
1144	ENSG00000074071	65993	MRPS34	1093.76610775969	-0.192240115509927	0.126954808613491	-1.51424052077613	0.129964847957818	0.916296108576733	NOT
1145	ENSG00000074181	4854	NOTCH3	153.721672530796	0.344912095015083	0.295302350747659	1.1679964420934	0.24280820004221	0.946889519000067	NOT
1146	ENSG00000074201	1207	CLNS1A	2328.593819877	0.0066454457739421	0.1203296376837	0.055227007259927	0.955957613082399	0.997778469319209	NOT
1147	ENSG00000074211	5522	PPP2R2C	3568.03582058166	-0.24210829800776	0.211026090190589	-1.14729082924817	0.251261442959402	0.946889519000067	NOT
1148	ENSG00000074219	8463	TEAD2	197.665750035442	0.0168901212810091	0.172044307700964	0.0981730898668641	0.921794850396722	0.997778469319209	NOT
1149	ENSG00000074266	8726	EED	546.948852185745	-0.0263179679177376	0.0902740750682184	-0.291534063327147	0.770642895929119	0.98411211083881	NOT
1150	ENSG00000074276	54825	CDHR2	46.5225546265803	0.072609010030238	0.152881209771205	0.474937437628218	0.634831566198545	0.973877987499317	NOT
1151	ENSG00000074317	6620	SNCB	15532.9251041233	-0.164036218893576	0.126498022390502	-1.29674927555145	0.194717468820351	0.933730165303241	NOT
1152	ENSG00000074319	7251	TSG101	1779.8835775319	-0.0383613577409381	0.111413243260434	-0.344315959380758	0.730608683392091	0.982759871961961	NOT
1153	ENSG00000074356	55421	NCBP3	1371.65817083182	0.0281173564807283	0.0757368951230078	0.371250451118462	0.710450999218157	0.980343470773384	NOT
1154	ENSG00000074370	489	ATP2A3	59.7606233953581	0.176418313936308	0.155906568655469	1.13156434304039	0.257817638061245	0.946889519000067	NOT
1155	ENSG00000074410	771	CA12	158.973628853476	0.220204057995901	0.247159689100772	0.89093840017787	0.372962218020133	0.951296236859704	NOT
1156	ENSG00000074416	11343	MGLL	2005.14696983626	-0.137029397679996	0.171424095020956	-0.799359026298171	0.424082261706746	0.957139856773187	NOT
1157	ENSG00000074527	59277	NTN4	53.1878687446102	-0.073254638629087	0.207505846549645	-0.353024456164232	0.724070106079265	0.98158978068731	NOT
1158	ENSG00000074582	617	BCS1L	696.873945179806	-0.100402675272235	0.10632108426324	-0.944334568895554	0.344998706067076	0.950609485824193	NOT
1159	ENSG00000074590	9891	NUAK1	1430.39953049833	-0.173838293185084	0.174207018385807	-0.997883407889422	0.318335898534811	0.948510280442835	NOT
1160	ENSG00000074603	54878	DPP8	1909.35118954123	-0.0364727027566248	0.134278154302026	-0.271620524918659	0.785913815997819	0.98470295757277	NOT
1161	ENSG00000074621	9187	SLC24A1	14394.3548888774	-0.018515516986943	0.209547383007318	-0.0883595715738259	0.929590892779752	0.997778469319209	NOT
1162	ENSG00000074657	55205	ZNF532	627.538406191912	0.100607491415915	0.207487594092512	0.484884370344847	0.627758369903756	0.973352797761357	NOT
1163	ENSG00000074660	8578	SCARF1	122.574814053778	0.1373978574797	0.130968388334323	1.0490917634946	0.29413588657158	0.946889519000067	NOT
1164	ENSG00000074695	3998	LMAN1	3073.30081735951	-0.0438424780004524	0.0955386968314367	-0.458897592855026	0.646307707450032	0.974952960759892	NOT
1165	ENSG00000074696	51495	HACD3	4538.83857170525	-0.0602868071026171	0.0670948144607147	-0.898531542074928	0.368902237027979	0.951002361706153	NOT
1166	ENSG00000074706	26034	IPCEF1	35.2510578811223	0.318974108070598	0.182478196075605	1.74801217312801	0.0804619195509243	0.885388536053035	NOT
1167	ENSG00000074755	23140	ZZEF1	3055.06701044775	0.0197118219552949	0.123451040330599	0.159673194349007	0.873138517755829	0.991873141391445	NOT
1168	ENSG00000074800	2023	ENO1	34254.1580581955	-0.0225727192872448	0.12861281602383	-0.175509097655264	0.860679622837874	0.989984767531444	NOT
1169	ENSG00000074803	6557	SLC12A1	29.6809379851606	-0.576566820179243	0.331427296636332	-1.73964795908738	0.0819208525104634	0.885388536053035	NOT
1170	ENSG00000074842	56005	MYDGF	767.824900475921	0.0802095385987442	0.127896820943822	0.627142551369404	0.530565796806701	0.96707916189264	NOT
1171	ENSG00000074855	57719	ANO8	1185.76459411243	-0.0840574883393049	0.131938766595175	-0.637094695581146	0.524063163499681	0.965598666302419	NOT
1172	ENSG00000074935	51175	TUBE1	545.790785134672	0.00181838981875148	0.108601799308846	0.0167436435705845	0.986641129498694	0.998252040023767	NOT
1173	ENSG00000074964	55160	ARHGEF10L	1427.35046496023	0.113913137089343	0.100925959023521	1.12868025423267	0.259032741916453	0.946889519000067	NOT
1174	ENSG00000074966	7294	TXK	27.5149319278623	-0.0331270267306116	0.280858967220197	-0.117948972961364	0.906108089227046	0.997038648123453	NOT
1175	ENSG00000075035	9671	WSCD2	1550.77517802877	-0.023684507380147	0.113354776808599	-0.208941414265574	0.834493973691097	0.989283690286508	NOT
1176	ENSG00000075043	3785	KCNQ2	2099.17802249678	-0.295535241287229	0.221817780094577	-1.33233341872424	0.182750650276393	0.933307745205764	NOT
1177	ENSG00000075073	6865	TACR2	70.5764505898749	0.0240774116767493	0.268242019918381	0.0897600297077817	0.92847791159867	0.997778469319209	NOT
1178	ENSG00000075089	64431	ACTR6	1205.81631549	-0.11321346084144	0.10811531704746	-1.04715468569308	0.295028240954888	0.946889519000067	NOT
1179	ENSG00000075131	54962	TIPIN	152.72994773546	0.229791456323348	0.156333639612771	1.46987850402848	0.141594662419815	0.925109356062858	NOT
1180	ENSG00000075142	6717	SRI	1462.07668282893	-0.131417363413113	0.099578588495965	-1.3197351498755	0.186923460037355	0.933307745205764	NOT
1181	ENSG00000075151	8672	EIF4G3	3975.19015254696	-0.0855566241915908	0.113649126799175	-0.752813739983894	0.451561848970919	0.963260444512304	NOT
1182	ENSG00000075188	79023	NUP37	293.44276800512	0.0753790836611207	0.149775844787343	0.503279308944288	0.614767911633036	0.973352797761357	NOT
1183	ENSG00000075213	10371	SEMA3A	1727.30646277204	0.0964735826342069	0.138600150141563	0.696056840744192	0.486393233712861	0.965598666302419	NOT
1184	ENSG00000075218	51512	GTSE1	16.2310913071234	-0.154905473411228	0.18177033250148	-0.852204379446611	0.394100666368356	0.952665933115992	NOT
1185	ENSG00000075223	10512	SEMA3C	137.353980748534	-0.373886145374297	0.267531849544676	-1.39753882018395	0.162251601357924	0.930692742630533	NOT
1186	ENSG00000075234	55020	TTC38	399.974509763211	0.0781296006312811	0.0968281638058647	0.806889210332717	0.419730315644837	0.957139856773187	NOT
1187	ENSG00000075239	38	ACAT1	1563.46694270995	-0.155400522906164	0.0994789191112853	-1.56214526951505	0.118253770444617	0.910289742121768	NOT
1188	ENSG00000075240	23151	GRAMD4	818.612610840901	0.143346910265906	0.0967530187646547	1.48157558385427	0.138453259686134	0.925109356062858	NOT
1189	ENSG00000075275	9620	CELSR1	112.368896550638	-0.0319109980188554	0.17647242592862	-0.180827105713177	0.856503286541059	0.989984767531444	NOT
1190	ENSG00000075290	7479	WNT8B	37.8778264738218	0.643762997804071	0.30134095810125	2.1363275734584	0.0326527229070182	0.775404522031562	UP
1191	ENSG00000075292	27332	ZNF638	3645.84727969831	0.0235588143911298	0.0696642002365775	0.338176772447322	0.735229978678528	0.983277139241198	NOT
1192	ENSG00000075303	55972	SLC25A40	974.704969794112	-0.175263251878835	0.123953069117454	-1.41394846554998	0.157377034268829	0.930692742630533	NOT
1193	ENSG00000075336	29090	TIMM21	679.136473142884	-0.123723683992097	0.0830067419491741	-1.49052572221006	0.136086058318936	0.919960265090682	NOT
1194	ENSG00000075340	119	ADD2	5799.99751410067	-0.15720570173136	0.213036908546569	-0.737927070026908	0.460558768120694	0.963277296658767	NOT
1195	ENSG00000075391	9462	RASAL2	3042.17514769091	0.00958258120760501	0.131469713970395	0.0728881269929807	0.941895142099244	0.997778469319209	NOT
1196	ENSG00000075399	9605	VPS9D1	1156.27356589864	-0.0218564300318728	0.0973816024992702	-0.224441059408902	0.822414124707447	0.988447180396985	NOT
1197	ENSG00000075407	7587	ZNF37A	1276.42875942377	0.0129945262502084	0.145935451162138	0.0890429717161129	0.929047759240609	0.997778469319209	NOT
1198	ENSG00000075413	4140	MARK3	2155.55751860677	-0.0744618046986094	0.0407238519060936	-1.82845681863084	0.0674810206904843	0.870491191163253	NOT
1199	ENSG00000075415	5250	SLC25A3	10427.3574724154	-0.157241018333813	0.0941530114323974	-1.67005830128666	0.0949078292029688	0.887907207794126	NOT
1200	ENSG00000075420	64778	FNDC3B	388.333887189356	-0.0235250748099554	0.170304306797654	-0.138135524886676	0.890133310092546	0.994310715308551	NOT
1201	ENSG00000075426	2355	FOSL2	719.99758300885	-0.123449192940161	0.492928102647764	-0.25044056582908	0.80224666188847	0.986327329658627	NOT
1202	ENSG00000075429	27091	CACNG5	262.593673463148	-0.245177574636016	0.385090360873557	-0.636675439187424	0.524336274962191	0.965598666302419	NOT
1203	ENSG00000075461	27092	CACNG4	237.259511008823	-0.129702848200063	0.129334804024756	-1.00284567002735	0.315935329623455	0.948510280442835	NOT
1204	ENSG00000075539	285527	FRYL	2984.0611785098	-0.0290153136718359	0.144799908320197	-0.200382127367609	0.841181736318347	0.989283690286508	NOT
1205	ENSG00000075568	23505	TMEM131	1537.72830977576	-0.0288335138424752	0.112203799686402	-0.256974486809376	0.797198468431218	0.985638035916792	NOT
1206	ENSG00000075618	6624	FSCN1	1162.01991534403	0.122258283583208	0.14274441626417	0.856483824606845	0.391730216192684	0.952516687385103	NOT
1207	ENSG00000075624	60	ACTB	16272.9997290994	-0.0295728875193688	0.118795607263426	-0.248939234375827	0.803407785754465	0.986327329658627	NOT
1208	ENSG00000075643	55034	MOCOS	83.4893256131973	0.154464070470357	0.235151087673507	0.656871596889319	0.51126348270793	0.965598666302419	NOT
1209	ENSG00000075651	5337	PLD1	33.8256656984876	-0.112638706156436	0.194478553152802	-0.579183176398558	0.562465581309258	0.968473505278743	NOT
1210	ENSG00000075702	284403	WDR62	1754.11649391426	-0.0234881162712735	0.168445865800512	-0.139440146896156	0.889102349587355	0.993986506452298	NOT
1211	ENSG00000075711	1739	DLG1	2274.46816114243	0.0159426860074787	0.144351570896628	0.110443453496571	0.912057692983147	0.997764230080697	NOT
1212	ENSG00000075785	7879	RAB7A	7124.42662327661	-0.0909864088905128	0.0619413331203982	-1.46891266795402	0.141856478198847	0.925109356062858	NOT
1213	ENSG00000075790	55973	BCAP29	1744.79792476915	-0.255759733511221	0.119377986725226	-2.14243631114258	0.0321583885649946	0.771416195157895	NOT
1214	ENSG00000075826	25956	SEC31B	826.822668112982	-0.0150364153891337	0.152119100009374	-0.0988463341434912	0.921260279278341	0.997778469319209	NOT
1215	ENSG00000075856	9733	SART3	1955.74231527495	0.0739894782254324	0.0525211378710095	1.40875619273803	0.158907272738514	0.930692742630533	NOT
1216	ENSG00000075884	55843	ARHGAP15	38.8908565030248	0.368013304298437	0.232411323816649	1.58345685681291	0.113317372656924	0.906717043939234	NOT
1217	ENSG00000075891	5076	PAX2	189.497621716879	0.285736756040714	0.18616462001437	1.53486068415501	0.124818052706994	0.913912230686166	NOT
1218	ENSG00000075914	23016	EXOSC7	540.215742634311	-0.0713511295939946	0.119292398895472	-0.598119664409755	0.54976009008944	0.968473505278743	NOT
1219	ENSG00000075945	22920	KIFAP3	4910.59068462304	-0.156146587439837	0.110313804354048	-1.41547640709309	0.156928861045054	0.930692742630533	NOT
1220	ENSG00000075975	23609	MKRN2	1670.47246477099	0.142384679808583	0.0855433538942808	1.66447389921781	0.0960177628122338	0.887907207794126	NOT
1221	ENSG00000076003	4175	MCM6	346.146987320735	0.170918580762228	0.14367427479998	1.18962549837246	0.23419361934011	0.944222664126892	NOT
1222	ENSG00000076043	25996	REXO2	260.689210852988	-0.0261611175217701	0.114102971828333	-0.229276390461848	0.818654102440549	0.987360628997194	NOT
1223	ENSG00000076053	10179	RBM7	156.99972946869	-0.347938793498485	0.124247571810826	-2.80036694824299	0.00510445452216865	0.54937625955454	NOT
1224	ENSG00000076067	5939	RBMS2	329.289733731163	0.045470000406163	0.127655446414283	0.356193187861316	0.721695893147187	0.98158978068731	NOT
1225	ENSG00000076108	11176	BAZ2A	5687.15566093698	0.0459639350413951	0.120246914512698	0.382246274074179	0.702278701321588	0.979091804188537	NOT
1226	ENSG00000076201	25930	PTPN23	2175.73746787508	-0.024654673620812	0.0852778527896154	-0.289109924960661	0.772497258744798	0.98411211083881	NOT
1227	ENSG00000076242	4292	MLH1	872.636880033211	0.0992870381537492	0.0921374568956855	1.07759690248623	0.281213685146717	0.946889519000067	NOT
1228	ENSG00000076248	7374	UNG	387.909828572416	-0.0392120586199051	0.0859604425622312	-0.456163991844474	0.648272056620888	0.974960582957441	NOT
1229	ENSG00000076258	2329	FMO4	40.5915240832074	0.0839348890052507	0.172911034174799	0.485422398899073	0.627376746843438	0.973352797761357	NOT
1230	ENSG00000076321	27252	KLHL20	513.322601242193	0.0355563360294884	0.106712521330462	0.333197412882593	0.738985270884039	0.983332544442073	NOT
1231	ENSG00000076344	8786	RGS11	2903.67596933872	-0.0801619381464765	0.146129151203027	-0.548569108124784	0.583301190683035	0.968934894711668	NOT
1232	ENSG00000076351	113235	SLC46A1	327.021702117193	0.041896389511009	0.0896431994774167	0.467368297375014	0.640236400347838	0.974952960759892	NOT
1233	ENSG00000076356	5362	PLXNA2	1183.02394134627	-0.0669670254120517	0.183691927724659	-0.364561612704236	0.715438674073113	0.980519127846938	NOT
1234	ENSG00000076382	10615	SPAG5	565.912570900282	0.0908306032098922	0.102439312268448	0.886677206225925	0.375252713645329	0.951590856699778	NOT
1235	ENSG00000076513	88455	ANKRD13A	1279.81010570778	-0.0251850172524968	0.0971967270324317	-0.259113840778747	0.795547406007104	0.985289800507436	NOT
1236	ENSG00000076554	7163	TPD52	9932.04044096134	-0.141120871308161	0.132084234703531	-1.06841570930031	0.285333033917497	0.946889519000067	NOT
1237	ENSG00000076555	32	ACACB	497.310698477766	-0.0981818356837536	0.117513920490103	-0.835491108408915	0.403441251194733	0.955619185474462	NOT
1238	ENSG00000076604	9618	TRAF4	211.20784431093	0.453947700082062	0.191071072808144	2.37580547076257	0.0175106916592579	0.711182888525688	UP
1239	ENSG00000076641	55824	PAG1	976.136598621591	-0.202439799524491	0.175653336033773	-1.15249618422031	0.249117236851941	0.946889519000067	NOT
1240	ENSG00000076650	55094	GPATCH1	398.881865492504	-0.182368047320615	0.0902274781365888	-2.02120297593313	0.0432587577834463	0.829863442960705	NOT
1241	ENSG00000076685	22978	NT5C2	2171.02690234728	0.0690961779021583	0.146520072601617	0.471581652092329	0.637225425578094	0.974696322907687	NOT
1242	ENSG00000076706	4162	MCAM	1249.03045796278	0.137944839532397	0.24513895101399	0.562721015823083	0.573624871336995	0.968934894711668	NOT
1243	ENSG00000076716	2239	GPC4	50.550106272251	0.726495969228039	0.235297203711684	3.08756737338126	0.00201802021494448	0.449121610059311	UP
1244	ENSG00000076770	55796	MBNL3	10.1383914847553	0.256633172523968	0.271372823296466	0.94568486780124	0.344309342907762	0.950609485824193	NOT
1245	ENSG00000076826	57662	CAMSAP3	1841.32828842968	0.054879379760558	0.0985215013389602	0.557029470874049	0.577507293811752	0.968934894711668	NOT
1246	ENSG00000076864	5909	RAP1GAP	5925.98168203379	-0.0391584870343336	0.122316039544686	-0.320141881474406	0.748860778175499	0.984075300361712	NOT
1247	ENSG00000076924	56949	XAB2	2258.44292392059	0.017114272147551	0.138690494245349	0.123399027746453	0.901791126936179	0.99651750372568	NOT
1248	ENSG00000076928	9138	ARHGEF1	1542.49605655396	0.0405026388623136	0.142925275875853	0.283383317709981	0.776883015027278	0.98411211083881	NOT
1249	ENSG00000076928	100505585	LOC100505585	1542.49605655396	0.0405026388623136	0.142925275875853	0.283383317709981	0.776883015027278	0.98411211083881	NOT
1250	ENSG00000076944	6813	STXBP2	180.869042908519	-0.0488911383041897	0.199819098500491	-0.244677003705276	0.806706535288329	0.986575845375172	NOT
1251	ENSG00000076984	5609	MAP2K7	1548.84933023221	-0.00204246541048349	0.0656843125217654	-0.0310951783168423	0.975193634957529	0.997909485899066	NOT
1252	ENSG00000077009	27231	NMRK2	36.4742873132143	-0.533777488785434	0.263313936168078	-2.02715244226464	0.04264682507761	0.826674336145611	DOWN
1253	ENSG00000077044	8527	DGKD	2591.35072291952	-0.00363972250360626	0.118475867697997	-0.0307212141537899	0.975491872698026	0.997909485899066	NOT
1254	ENSG00000077063	83992	CTTNBP2	1182.06602562069	0.0250844838966846	0.160371264395673	0.156415078419506	0.875705852597277	0.991873141391445	NOT
1255	ENSG00000077080	51412	ACTL6B	628.025931379531	-0.322384641653609	0.134398824703056	-2.398716226618	0.0164526595070227	0.701667419644642	NOT
1256	ENSG00000077092	5915	RARB	693.666900634027	-0.0610138581042543	0.094150212111901	-0.648048015353774	0.516953895215406	0.965598666302419	NOT
1257	ENSG00000077097	7155	TOP2B	12175.7395398176	-0.0778195237173203	0.134495714622218	-0.578602254621316	0.562857583082385	0.968473505278743	NOT
1258	ENSG00000077147	56889	TM9SF3	5309.37939027045	-0.0395827139002759	0.0904826542505255	-0.437461900605618	0.661776400835429	0.976684005710534	NOT
1259	ENSG00000077150	4791	NFKB2	206.253071000129	0.356612536960718	0.216834750063756	1.64462816433188	0.100046515087507	0.894801427077942	NOT
1260	ENSG00000077152	29089	UBE2T	116.047352515973	-0.360416955014385	0.159289112392526	-2.26265907067291	0.023656713717592	0.757425973359212	NOT
1261	ENSG00000077157	4660	PPP1R12B	1464.46950441413	-0.113211644892392	0.137581553367088	-0.822869360911534	0.410582287884841	0.957139856773187	NOT
1262	ENSG00000077232	54431	DNAJC10	2131.08855827673	0.110719800270883	0.0822342080259968	1.3463958968983	0.178174873491622	0.933307745205764	NOT
1263	ENSG00000077235	2975	GTF3C1	3886.60331800985	-0.0211495660542713	0.073119624655589	-0.289246097116756	0.772393058276402	0.98411211083881	NOT
1264	ENSG00000077238	3566	IL4R	105.149783682459	0.079903721913482	0.29489987910723	0.270952033467697	0.786427924386187	0.98470295757277	NOT
1265	ENSG00000077254	23032	USP33	3023.62874175517	-0.0670184343450593	0.0856154748022129	-0.782784122845594	0.433753892665278	0.957740150626458	NOT
1266	ENSG00000077264	5063	PAK3	848.811694566875	-0.0300351825534555	0.14198995912995	-0.21153032747877	0.832473469664159	0.989283690286508	NOT
1267	ENSG00000077279	1641	DCX	264.136733205242	-0.36467405593757	0.27454045699801	-1.32830716436162	0.184076653911864	0.933307745205764	NOT
1268	ENSG00000077312	6626	SNRPA	687.087308723961	-0.0833546896021543	0.124217903772597	-0.671036034827558	0.502197573925026	0.965598666302419	NOT
1269	ENSG00000077327	9576	SPAG6	59.8209124876492	0.365741672785324	0.368540060345368	0.992406829375831	0.320999108845502	0.948510280442835	NOT
1270	ENSG00000077348	56915	EXOSC5	265.14777031115	-0.080384070712085	0.139504473075802	-0.576211421324153	0.56447228622216	0.968473505278743	NOT
1271	ENSG00000077380	1781	DYNC1I2	405.418385706685	0.0166167924619416	0.102763991737726	0.16169858897999	0.871543215749423	0.991873141391445	NOT
1272	ENSG00000077420	54518	APBB1IP	27.3899137780766	0.858580737694614	0.281609890590942	3.04883019517863	0.00229734293607925	0.471335439988616	UP
1273	ENSG00000077454	4034	LRCH4	748.775304832911	0.0199450233563432	0.125702476285909	0.158668499982278	0.873930057101703	0.991873141391445	NOT
1274	ENSG00000077458	143684	FAM76B	415.549985276272	-0.114832864731156	0.142787574960713	-0.804221689196353	0.421268954829974	0.957139856773187	NOT
1275	ENSG00000077463	51548	SIRT6	516.600656180794	0.0823339131803889	0.138117208310651	0.596116256529055	0.551097564786122	0.968473505278743	NOT
1276	ENSG00000077514	10714	POLD3	552.235439521293	0.122952032099222	0.091566560985564	1.34276127415779	0.179349286700361	0.933307745205764	NOT
1277	ENSG00000077522	88	ACTN2	278.293510256364	-0.0917119934401442	0.170902845864625	-0.536632336203407	0.591521603259313	0.970523227150773	NOT
1278	ENSG00000077549	832	CAPZB	6133.87120000711	-0.165555289533432	0.105533457753157	-1.56874694583273	0.11670691499532	0.910289742121768	NOT
1279	ENSG00000077585	7107	GPR137B	5038.65931708825	0.0999844036695863	0.138469543674139	0.722067835399819	0.470252772301332	0.963848173434111	NOT
1280	ENSG00000077616	10003	NAALAD2	467.986999405247	-0.193986614214682	0.149395068540676	-1.29848070695764	0.194122201758788	0.933423838546944	NOT
1281	ENSG00000077684	79960	JADE1	1687.09802148143	0.0906319104591983	0.0538779332912403	1.6821712512483	0.0925356371081704	0.887907207794126	NOT
1282	ENSG00000077713	203427	SLC25A43	80.9769931297661	-0.156414615613841	0.232627444636795	-0.672382469136662	0.501340240356555	0.965598666302419	NOT
1283	ENSG00000077721	7319	UBE2A	1677.76411371517	-0.146953758486204	0.0834134671216404	-1.76175099246149	0.0781113781806505	0.880406586245255	NOT
1284	ENSG00000077782	2260	FGFR1	1831.58142395847	0.100513588728642	0.155485276487885	0.646450847302404	0.517987419673871	0.965598666302419	NOT
1285	ENSG00000077942	2192	FBLN1	142.574458612153	0.2826119944768	0.197600957359115	1.43021571481149	0.152655116507925	0.930692742630533	NOT
1286	ENSG00000077943	8516	ITGA8	136.343542726895	-0.504425906485441	0.184009559707864	-2.74130271974062	0.00611960975371337	0.57485645433295	DOWN
1287	ENSG00000078018	4133	MAP2	23685.6838406777	-0.158393980583545	0.11121122438944	-1.42426253692595	0.154370487866632	0.930692742630533	NOT
1288	ENSG00000078043	9063	PIAS2	1035.53136196714	-0.0940762094001707	0.075967186626736	-1.23837953697579	0.215575364518533	0.940967828341183	NOT
1289	ENSG00000078053	273	AMPH	4330.88785910161	-0.00599840316733139	0.0657734792771245	-0.0911978997197064	0.927335343781549	0.997778469319209	NOT
1290	ENSG00000078061	369	ARAF	957.597843713358	0.112504186350645	0.105270681682246	1.06871338299332	0.285198839255145	0.946889519000067	NOT
1291	ENSG00000078070	56922	MCCC1	707.286775733688	-0.0166040619742443	0.0622435847195819	-0.266759410613134	0.789654407697308	0.984994490435516	NOT
1292	ENSG00000078081	27074	LAMP3	15.3517460356915	0.242964741550445	0.273551898120312	0.888185178826966	0.374441149892304	0.951590856699778	NOT
1293	ENSG00000078098	2191	FAP	283.635911760466	0.085573808790676	0.153230239433465	0.558465542487347	0.576526527648063	0.968934894711668	NOT
1294	ENSG00000078114	10529	NEBL	5082.04718356298	-0.15039044072046	0.1604045348351	-0.937569756834278	0.348465559609927	0.950609485824193	NOT
1295	ENSG00000078124	55331	ACER3	659.82959031816	-0.0545804008436821	0.11919617520179	-0.457903961694085	0.647021440527172	0.974952960759892	NOT
1296	ENSG00000078140	3093	UBE2K	2248.08232837598	-0.137728945165931	0.101475946042951	-1.35725706964718	0.174699542963521	0.933307745205764	NOT
1297	ENSG00000078142	5289	PIK3C3	1558.39021501357	-0.0752641266961431	0.104945683354184	-0.717172200805366	0.47326784996692	0.96394432053033	NOT
1298	ENSG00000078177	55728	N4BP2	463.919578347015	-0.0880540501569055	0.216731115155528	-0.406282457845137	0.684535073172143	0.979091804188537	NOT
1299	ENSG00000078237	57103	TIGAR	351.582983790947	-0.0417278492422127	0.111203091250677	-0.375240011522238	0.707481975674603	0.979767488106257	NOT
1300	ENSG00000078246	7289	TULP3	581.640522179265	0.0334087316012498	0.0783865583128366	0.426204853489259	0.66995858118953	0.976910115020061	NOT
1301	ENSG00000078269	8871	SYNJ2	281.59324044478	-0.0817733251202469	0.207231064693807	-0.394599744208574	0.693138302336288	0.979091804188537	NOT
1302	ENSG00000078295	108	ADCY2	1440.84527494547	-0.0963537601607973	0.0929734278876413	-1.03635804713193	0.300035134837373	0.947901132843398	NOT
1303	ENSG00000078304	5527	PPP2R5C	2594.72545249066	-0.0964541077404243	0.064247585162792	-1.50128767479784	0.133281171465757	0.919931796364984	NOT
1304	ENSG00000078319	5379	PMS2P1	23.8479188166524	0.178686786393294	0.152369612490485	1.17271930716797	0.240908386327647	0.946889519000067	NOT
1305	ENSG00000078328	54715	RBFOX1	1062.31741567534	-0.210864844698862	0.153988585957871	-1.36935373090933	0.170888729930786	0.932624498098724	NOT
1306	ENSG00000078369	2782	GNB1	104758.131105254	-0.0136137317483289	0.192715296983488	-0.0706416769266392	0.94368293985714	0.997778469319209	NOT
1307	ENSG00000078401	1906	EDN1	68.8055802040144	-0.154319905776692	0.34872855272961	-0.442521567473556	0.658111826927065	0.976205072634952	NOT
1308	ENSG00000078403	8028	MLLT10	1164.93944056616	0.0408281545024623	0.0770565975256515	0.529846318335961	0.596218488073455	0.970523227150773	NOT
1309	ENSG00000078487	55063	ZCWPW1	161.06953253226	-0.077213378077675	0.139309911089743	-0.55425617225421	0.579403540305159	0.968934894711668	NOT
1310	ENSG00000078549	117	ADCYAP1R1	404.001031980116	0.124875041882541	0.186722976651422	0.668771696563408	0.503641124122135	0.965598666302419	NOT
1311	ENSG00000078596	9452	ITM2A	864.189346870008	0.0460348520388017	0.224910210432994	0.20468102337451	0.837821347669576	0.989283690286508	NOT
1312	ENSG00000078618	4898	NRDC	4407.82903983031	-0.0557629532895816	0.0623100749582307	-0.89492675665953	0.370826242511768	0.951019465084232	NOT
1313	ENSG00000078668	7419	VDAC3	3309.25145648987	-0.149529282259528	0.103535509603956	-1.44423186626025	0.148673763961622	0.930412461900329	NOT
1314	ENSG00000078674	5108	PCM1	6122.97001900439	0.0343501970102776	0.107365404697643	0.31993729364699	0.749015866274203	0.984075300361712	NOT
1315	ENSG00000078687	57690	TNRC6C	3390.11048626707	0.0475035857998806	0.127547763003529	0.372437624002597	0.70956704556334	0.980170963796431	NOT
1316	ENSG00000078699	9139	CBFA2T2	2034.56504130491	-0.0301940554981567	0.0770392353328427	-0.391930882591259	0.695109283781139	0.979091804188537	NOT
1317	ENSG00000078725	1620	BRINP1	967.8424373874	-0.15376249031038	0.107096937139406	-1.43573191183078	0.151078640966871	0.930692742630533	NOT
1318	ENSG00000078747	83737	ITCH	2249.01098646773	-0.00631851275764436	0.0933818346507378	-0.0676631893266668	0.94605375278739	0.997778469319209	NOT
1319	ENSG00000078804	58476	TP53INP2	4621.60016970528	-0.142023393006224	0.113710458279761	-1.24899147496886	0.211668191938542	0.939728459339677	NOT
1320	ENSG00000078808	51150	SDF4	2894.64363177879	0.09921945590701	0.0968141270897054	1.02484481231831	0.305436418086493	0.948510280442835	NOT
1321	ENSG00000078814	57644	MYH7B	535.709164417767	-0.154767246828146	0.145765701277837	-1.06175352275191	0.288347594324345	0.946889519000067	NOT
1322	ENSG00000078900	7161	TP73	14.8594928468125	0.200726165998715	0.268247710788811	0.748286594537781	0.454287308624735	0.963277296658767	NOT
1323	ENSG00000078902	54472	TOLLIP	3464.79708475285	-0.0466609674783771	0.0790833077235656	-0.590022962133549	0.555175255190702	0.968473505278743	NOT
1324	ENSG00000078967	51619	UBE2D4	529.910188182026	6.35702532268218e-05	0.0787294093359715	0.000807452434395142	0.99935574623902	0.999904870231659	NOT
1325	ENSG00000079101	27098	CLUL1	9120.34831478205	-0.0201305400744434	0.311192208367735	-0.0646884450611152	0.948422063058312	0.997778469319209	NOT
1326	ENSG00000079102	862	RUNX1T1	950.638961316056	0.0217366672304169	0.155278099711022	0.139985402132494	0.888671524225914	0.993986506452298	NOT
1327	ENSG00000079134	9984	THOC1	435.158880233803	0.0365674402997213	0.105777738105731	0.345700720724147	0.729567642563759	0.982277192746938	NOT
1328	ENSG00000079150	51661	FKBP7	87.8920142938529	-0.0621261073533419	0.099521412086257	-0.624248652134237	0.532464299939943	0.967631109846734	NOT
1329	ENSG00000079156	114880	OSBPL6	1167.43432796522	-0.188512324232406	0.136864649889783	-1.37736314223004	0.168400002311605	0.931149385355708	NOT
1330	ENSG00000079215	6507	SLC1A3	14799.1715861536	0.0850919354022806	0.20825056161794	0.408603629883081	0.682830566392617	0.979091804188537	NOT
1331	ENSG00000079246	7520	XRCC5	7472.37578091869	0.0406932662653162	0.0740313977712091	0.549675779337262	0.582541772369348	0.968934894711668	NOT
1332	ENSG00000079257	56925	LXN	81.7591785248395	0.0186146047559689	0.15907790866312	0.117015649202361	0.906847652406659	0.997099329072042	NOT
1333	ENSG00000079263	11262	SP140	18.6723065313945	0.308251568681466	0.180264218951335	1.70999863686028	0.0872661251177916	0.886825447384683	NOT
1334	ENSG00000079277	8569	MKNK1	274.726918111364	-0.0378744544802608	0.102668660079634	-0.368899861465843	0.712202366611942	0.980343470773384	NOT
1335	ENSG00000079308	7145	TNS1	1464.64432688281	0.0362764033075145	0.184119941242422	0.197025933544869	0.843807243505998	0.989587470686527	NOT
1336	ENSG00000079313	57455	REXO1	1300.79000037336	0.135894774670684	0.102202899367691	1.32965674664259	0.18363139203851	0.933307745205764	NOT
1337	ENSG00000079332	56681	SAR1A	2590.68298427654	0.0776871414040523	0.066170459409028	1.17404567080054	0.240376732909121	0.946889519000067	NOT
1338	ENSG00000079335	8556	CDC14A	253.219176236954	0.0656726585024867	0.127306590370801	0.51586220565019	0.605950652440983	0.97276035787393	NOT
1339	ENSG00000079337	10411	RAPGEF3	175.458448274026	-0.207045499978312	0.155417604503142	-1.33218820763723	0.182798350575439	0.933307745205764	NOT
1340	ENSG00000079385	634	CEACAM1	4.41776024238449	0.283543068247448	0.261437285568938	1.08455482021397	0.278118874477227	0.946889519000067	NOT
1341	ENSG00000079387	29843	SENP1	484.578987793421	0.179148752228204	0.0932946392803082	1.92024701108434	0.0548267060640262	0.832721626943592	NOT
1342	ENSG00000079393	51207	DUSP13	10.8505664698624	-0.730968846215165	0.322056881599801	-2.26968864190734	0.0232264810366302	0.757425973359212	DOWN
1343	ENSG00000079432	23152	CIC	5810.7393931088	0.0905984656209464	0.125767739873713	0.720363311862955	0.471301332788151	0.96394432053033	NOT
1344	ENSG00000079435	3991	LIPE	461.844092022321	-0.116844124844627	0.111064827232129	-1.05203535409477	0.292783329513443	0.946889519000067	NOT
1345	ENSG00000079459	2222	FDFT1	4658.24423520004	-0.289147356919982	0.160890430243422	-1.79716939337232	0.0723087318807294	0.878922693286835	NOT
1346	ENSG00000079462	5050	PAFAH1B3	627.936733882975	-0.152842776008749	0.126528587964784	-1.207970297205	0.227058687710252	0.944222664126892	NOT
1347	ENSG00000079482	4983	OPHN1	482.069845528873	0.0409363902404026	0.169540876475462	0.241454397850346	0.809202956214913	0.986575845375172	NOT
1348	ENSG00000079616	3835	KIF22	739.807808212148	0.308517757276787	0.151878908484577	2.0313403642094	0.0422204794382635	0.824530235217052	NOT
1349	ENSG00000079689	10590	SCGN	75.6828876286048	-0.203155340478616	0.182243070705731	-1.11474932732369	0.264957856499045	0.946889519000067	NOT
1350	ENSG00000079691	55604	CARMIL1	234.676998944365	-0.0289034013283257	0.135965984755742	-0.212578178139551	0.831655993736484	0.989283690286508	NOT
1351	ENSG00000079739	5236	PGM1	1577.09115553976	-0.0921926568566555	0.0912986599988336	-1.00979200415245	0.31259495177689	0.948510280442835	NOT
1352	ENSG00000079785	1653	DDX1	4267.57553308357	-0.0553917842747933	0.0867967344521537	-0.638178205947688	0.523357682467543	0.965598666302419	NOT
1353	ENSG00000079805	1785	DNM2	2383.43442136896	0.0751252708512081	0.0726302724386008	1.03435204535019	0.300971614195621	0.948032789019618	NOT
1354	ENSG00000079819	2037	EPB41L2	20759.4424426934	-0.00202679605772385	0.157640181519086	-0.0128571030443686	0.989741798607191	0.998553275848122	NOT
1355	ENSG00000079841	22999	RIMS1	943.313325982236	-0.042088751218957	0.117712652040489	-0.357555033289708	0.720676334609816	0.98158978068731	NOT
1356	ENSG00000079931	26002	MOXD1	463.834489740783	0.885196037250652	0.288804040477412	3.06504034980731	0.00217640632493473	0.463759773281304	UP
1357	ENSG00000079950	8417	STX7	2482.41102273766	-0.16765727923295	0.12036046533841	-1.3929597128223	0.163631973728567	0.930692742630533	NOT
1358	ENSG00000079974	11158	RABL2B	106.997497296533	0.127239806694738	0.0828235955867686	1.53627484768441	0.124470985629341	0.913912230686166	NOT
1359	ENSG00000079999	9817	KEAP1	1924.41887708285	0.00755132456242413	0.0836151942803739	0.090310434932477	0.928040528160867	0.997778469319209	NOT
1360	ENSG00000080007	55510	DDX43	15.8329763228171	0.880050854764497	0.414783442072338	2.12171163431113	0.0338619610296439	0.787446589419782	UP
1361	ENSG00000080031	5794	PTPRH	172.840827584247	-0.0524859508975311	0.171305652252724	-0.306387735648673	0.759309445188154	0.98411211083881	NOT
1362	ENSG00000080166	1638	DCT	63.4407977789859	-0.187421212766931	0.178802741273909	-1.04820100313685	0.294546008484695	0.946889519000067	NOT
1363	ENSG00000080189	51006	SLC35C2	2000.62530742254	0.128788049510199	0.115930691740902	1.11090555551961	0.266609003935207	0.946889519000067	NOT
1364	ENSG00000080200	131544	CRYBG3	874.894970700357	-0.00532252947021279	0.26834041196674	-0.0198349903065383	0.984175005140497	0.998252040023767	NOT
1365	ENSG00000080224	285220	EPHA6	92.1302386409775	-0.344737679388062	0.351897950414926	-0.979652421906916	0.327257719020262	0.948510280442835	NOT
1366	ENSG00000080293	6344	SCTR	26.5135247062269	0.301748249204271	0.255916831496137	1.17908715671492	0.238363472193421	0.946366768688646	NOT
1367	ENSG00000080298	5991	RFX3	862.728482147772	-0.124652405778382	0.117429453585894	-1.06150886316784	0.288458707140215	0.946889519000067	NOT
1368	ENSG00000080345	55183	RIF1	1647.80742577092	-0.0701162673208214	0.13987273161974	-0.501286180007128	0.616169730073779	0.973352797761357	NOT
1369	ENSG00000080371	23011	RAB21	1526.77201588211	-0.0978270957877305	0.099586287354738	-0.982335001999411	0.325934836137659	0.948510280442835	NOT
1370	ENSG00000080493	8671	SLC4A4	1034.58582761371	-0.111957639073168	0.183579613443363	-0.609858779922252	0.541955359920917	0.968473505278743	NOT
1371	ENSG00000080503	6595	SMARCA2	4347.91839591636	-0.0170527075894273	0.0670857461804941	-0.254192709484769	0.799346682662672	0.986085218638912	NOT
1372	ENSG00000080511	50700	RDH8	4747.48429545379	-0.345345567248988	0.222266049321077	-1.55374861929595	0.120244390830859	0.910289742121768	NOT
1373	ENSG00000080546	27244	SESN1	1432.03466943367	-0.0497076946209597	0.0778306503472413	-0.638664772800804	0.523041034086203	0.965598666302419	NOT
1374	ENSG00000080561	11043	MID2	469.085595738969	0.00570132164741415	0.215852583464074	0.0264130340990942	0.978927898069785	0.998068449200323	NOT
1375	ENSG00000080573	50509	COL5A3	4659.29701014779	0.00432612469286612	0.172586743949247	0.0250663787604587	0.980002017613582	0.998191732153574	NOT
1376	ENSG00000080603	10847	SRCAP	190.682327397816	0.153799640196962	0.253043092799193	0.607800191246529	0.543320002440754	0.968473505278743	NOT
1377	ENSG00000080608	9933	PUM3	183.569536801295	0.131742996147741	0.109322424610485	1.20508666558705	0.228169846910864	0.944222664126892	NOT
1378	ENSG00000080644	1136	CHRNA3	2401.75728713159	0.154638659862069	0.209127129808114	0.739448105102189	0.459634940699856	0.963277296658767	NOT
1379	ENSG00000080709	3781	KCNN2	371.080663474936	-0.250194669630889	0.19194078168165	-1.30349927430148	0.192404363971507	0.933307745205764	NOT
1380	ENSG00000080802	4850	CNOT4	832.636632573312	-0.0375206553946653	0.0700444184010305	-0.535669454485946	0.592187017859725	0.970523227150773	NOT
1381	ENSG00000080815	5663	PSEN1	1542.49144168149	0.106877303511278	0.0711091146477355	1.50300427787257	0.132837940857514	0.919738856255952	NOT
1382	ENSG00000080819	1371	CPOX	381.532447205119	-0.0359680683645836	0.105802114922077	-0.339956043327433	0.733889630816763	0.982939661641668	NOT
1383	ENSG00000080822	56650	CLDND1	1834.80887336441	-0.0976667021870641	0.0882771336821425	-1.10636467353743	0.268568709417793	0.946889519000067	NOT
1384	ENSG00000080823	5891	MOK	5818.71574821077	0.108611341259999	0.232471593679123	0.467202635561203	0.640354908201854	0.974952960759892	NOT
1385	ENSG00000080824	3320	HSP90AA1	33900.3365898251	-0.155668760481613	0.151759246169296	-1.02576129238251	0.305004115493617	0.948510280442835	NOT
1386	ENSG00000080839	5933	RBL1	198.417722148951	-0.00596654665046175	0.0998473079051177	-0.0597567102773728	0.952349404121098	0.997778469319209	NOT
1387	ENSG00000080845	22839	DLGAP4	3483.52197650678	-0.0189029550566128	0.0778963519177686	-0.242668040174304	0.808262567727047	0.986575845375172	NOT
1388	ENSG00000080854	22997	IGSF9B	392.012681088127	-0.42711733655796	0.359698370617094	-1.18743194700939	0.235057284894563	0.944336366936697	NOT
1389	ENSG00000080947	114819	CROCCP3	418.145232882591	-0.0232506111831638	0.131632044342597	-0.17663336689241	0.859796383165424	0.989984767531444	NOT
1390	ENSG00000081014	23431	AP4E1	363.072743248639	0.0745215526448191	0.126158821098443	0.590696330196913	0.554723907281782	0.968473505278743	NOT
1391	ENSG00000081019	54665	RSBN1	1672.30633681176	-0.0716081294357063	0.131420314229518	-0.544878695927077	0.585836949416737	0.96964450620844	NOT
1392	ENSG00000081026	260425	MAGI3	3179.94852927262	-0.089005436213969	0.11283367978172	-0.788819760076538	0.430217358637458	0.957740150626458	NOT
1393	ENSG00000081052	1286	COL4A4	2102.24687556013	-0.367018902845979	0.170353827898139	-2.15445057721528	0.0312048538434746	0.766405420544583	NOT
1394	ENSG00000081059	6932	TCF7	221.624829976162	-0.180801885286148	0.161958820496935	-1.11634478894942	0.264274576693058	0.946889519000067	NOT
1395	ENSG00000081087	28962	OSTM1	1308.01109084357	-0.10644872065113	0.0965159617217679	-1.10291312185228	0.27006489526801	0.946889519000067	NOT
1396	ENSG00000081138	1005	CDH7	857.000877324014	-0.224040472482451	0.184459736913665	-1.21457655871705	0.22452763387549	0.944222664126892	NOT
1397	ENSG00000081148	50939	IMPG2	30833.4612935041	0.209375330292352	0.215947926450684	0.969563976527308	0.332263876300517	0.948510280442835	NOT
1398	ENSG00000081154	57092	PCNP	3495.77942537386	-0.184011299225164	0.120577724881517	-1.52608037185955	0.12698984966621	0.915763739576428	NOT
1399	ENSG00000081177	55218	EXD2	1083.23239364367	0.0269472294998491	0.061749606662743	0.436395160329141	0.662550049729594	0.976684005710534	NOT
1400	ENSG00000081181	384	ARG2	454.051955463331	-0.201884793483454	0.132800181665759	-1.52021473879887	0.128457014299008	0.916296108576733	NOT
1401	ENSG00000081189	4208	MEF2C	2067.13278723488	-0.0197232753180802	0.13374967602548	-0.147464097889275	0.882765715621181	0.993527225230102	NOT
1402	ENSG00000081237	5788	PTPRC	59.2826916144208	0.573534966621414	0.300287087650924	1.90995547330405	0.0561389466127081	0.833553076836577	NOT
1403	ENSG00000081248	779	CACNA1S	97.4888462676145	0.184975879168458	0.26256726364944	0.704489495748502	0.481127989378035	0.965162722933836	NOT
1404	ENSG00000081277	5317	PKP1	5359.98636299918	0.446853965942677	0.189931038966102	2.35271690385704	0.0186368168024523	0.715028823105198	NOT
1405	ENSG00000081307	79876	UBA5	1375.5534249891	-0.102019371671017	0.0626632861443092	-1.62805652158225	0.10351290152147	0.897558808687092	NOT
1406	ENSG00000081320	9262	STK17B	28.935418548877	-0.227899650208223	0.199394141095665	-1.14296061537175	0.253054943582691	0.946889519000067	NOT
1407	ENSG00000081377	8555	CDC14B	353.723232310742	0.131038715928289	0.12028976061418	1.08935885531093	0.27599566797246	0.946889519000067	NOT
1408	ENSG00000081386	22869	ZNF510	927.632065293409	0.0873391291423278	0.112482946136753	0.776465518925368	0.437474172349281	0.958671309071025	NOT
1409	ENSG00000081479	4036	LRP2	2218.30672824345	0.529158651722623	0.256141109070744	2.06588725114201	0.038839126925447	0.802422782657801	UP
1410	ENSG00000081665	440515	ZNF506	351.482662037854	-0.0268956954121299	0.0815588853665501	-0.329770267105203	0.74157355518344	0.983332544442073	NOT
1411	ENSG00000081692	65094	JMJD4	445.829999513538	0.10923160892589	0.138309379142032	0.789762846189324	0.429666280918937	0.957740150626458	NOT
1412	ENSG00000081721	11266	DUSP12	433.0212861756	0.0770375824110829	0.110899981522301	0.694658207815762	0.487269524619328	0.965598666302419	NOT
1413	ENSG00000081760	65985	AACS	1718.92679478577	-0.316863860462107	0.141415856026179	-2.2406529887529	0.0250485614865835	0.757425973359212	NOT
1414	ENSG00000081791	9812	DELE1	987.268233594789	-0.018545608043833	0.0829779451175566	-0.223500449638263	0.823146033217602	0.988447180396985	NOT
1415	ENSG00000081803	93664	CADPS2	447.09024354988	-0.00368341216533583	0.155160273343684	-0.0237394023995883	0.981060476283277	0.998252040023767	NOT
1416	ENSG00000081818	56131	PCDHB4	163.561175269223	0.151903113425032	0.169794811613657	0.894627532969999	0.370986228621354	0.951019465084232	NOT
1417	ENSG00000081842	56142	PCDHA6	69.7699146460729	0.102305779205397	0.248726387546434	0.411318558575927	0.680838963015712	0.979091804188537	NOT
1418	ENSG00000081853	56113	PCDHGA2	154.600581974142	0.0805876804662382	0.185145858555259	0.435265909240881	0.663369426827611	0.976684005710534	NOT
1419	ENSG00000081870	51668	HSPB11	376.803853789381	-0.085660129129547	0.130362490162149	-0.657091844617268	0.511121862468555	0.965598666302419	NOT
1420	ENSG00000081913	23239	PHLPP1	2483.94530588301	0.0343641576838956	0.0934412172638377	0.367762307578529	0.713050476514956	0.980343470773384	NOT
1421	ENSG00000081923	5205	ATP8B1	17.9797595719741	0.0390475709839718	0.307426089990688	0.127014499599414	0.898928922476832	0.995833151056632	NOT
1422	ENSG00000081985	3595	IL12RB2	10.2666479727053	0.270779037313345	0.242241089058466	1.117808041426	0.263648986338337	0.946889519000067	NOT
1423	ENSG00000082014	6604	SMARCD3	1432.06891842744	-0.192083262274678	0.0991122427412069	-1.93803769304494	0.0526186240628218	0.83183090069156	NOT
1424	ENSG00000082068	55100	WDR70	362.636930351598	0.0220677117593765	0.0890440836478965	0.247829062362391	0.804266667722201	0.986575845375172	NOT
1425	ENSG00000082074	2533	FYB1	36.6726960830265	0.627835585872065	0.318971160664706	1.96831457917297	0.0490318534984626	0.829907905007394	UP
1426	ENSG00000082126	58538	MPP4	8203.23932383743	0.032966401384042	0.167832833724611	0.19642402891281	0.84427829022867	0.989604360991814	NOT
1427	ENSG00000082146	55437	STRADB	194.772215729151	-0.0635154425962253	0.119041062011852	-0.533559105763872	0.59364660775925	0.970523227150773	NOT
1428	ENSG00000082153	9689	BZW1	538.548848619743	0.0484828125982555	0.10595173321801	0.457593388288379	0.647244594502201	0.974952960759892	NOT
1429	ENSG00000082175	5241	PGR	27.2130587855761	0.0868569778222078	0.298755869430293	0.29072894195464	0.771258634752787	0.98411211083881	NOT
1430	ENSG00000082196	114899	C1QTNF3	699.218656144992	0.0797563914250957	0.187400543197791	0.425593170991597	0.670404317258615	0.976910115020061	NOT
1431	ENSG00000082212	4200	ME2	1431.02726472619	-0.0879064348576332	0.123358841770343	-0.712607492061966	0.476088674377803	0.964744897649559	NOT
1432	ENSG00000082213	55322	C5orf22	621.515994799942	-0.0534509035735173	0.0982046788603482	-0.544280620779047	0.586248380507065	0.969649351719059	NOT
1433	ENSG00000082258	905	CCNT2	1589.42687816065	-0.104874688138145	0.10308140146046	-1.01739680148192	0.308964702989801	0.948510280442835	NOT
1434	ENSG00000082269	57579	FAM135A	807.617129739489	0.0123543982566111	0.134221134749704	0.0920451036243259	0.926662204159005	0.997778469319209	NOT
1435	ENSG00000082293	1310	COL19A1	26.8825923643008	-0.124014013672177	0.311124961286611	-0.39859872753165	0.690188899361415	0.979091804188537	NOT
1436	ENSG00000082397	23136	EPB41L3	8820.25214612619	-0.242308741747042	0.155541793080422	-1.55783688067526	0.119271920891651	0.910289742121768	NOT
1437	ENSG00000082438	22837	COBLL1	3859.52558665482	-0.0944842047744254	0.10209215904966	-0.925479543717612	0.354716519577356	0.950609485824193	NOT
1438	ENSG00000082458	1741	DLG3	1659.75241281942	-0.0440607963976617	0.0612761006962417	-0.719053528162313	0.472107939171683	0.96394432053033	NOT
1439	ENSG00000082482	3776	KCNK2	17.3648230434572	0.105526004223964	0.240812194288889	0.438208723339694	0.661234985554536	0.976684005710534	NOT
1440	ENSG00000082497	56256	SERTAD4	96.8539610957359	-0.369703172363646	0.206269483499035	-1.7923309162956	0.0730799737643096	0.878922693286835	NOT
1441	ENSG00000082512	7188	TRAF5	144.93804227083	-0.19923541788284	0.1882467483699	-1.05837375470278	0.289885079885901	0.946889519000067	NOT
1442	ENSG00000082515	29093	MRPL22	477.525673732487	0.0190427902891049	0.133666891637793	0.14246452547656	0.886713098090443	0.993892745089624	NOT
1443	ENSG00000082516	25929	GEMIN5	420.865025744652	0.0672556873979679	0.0860482671210026	0.781604204805099	0.43444721500499	0.957740150626458	NOT
1444	ENSG00000082556	4986	OPRK1	45.8375581469142	0.133235210553339	0.236229183752125	0.564008258578003	0.572748511697921	0.968934894711668	NOT
1445	ENSG00000082641	4779	NFE2L1	11057.3439611829	-0.135775401974339	0.126043310337976	-1.07721228211372	0.281385439473476	0.946889519000067	NOT
1446	ENSG00000082684	54437	SEMA5B	444.185238970181	-0.0293462397431077	0.167067848242502	-0.175654622070137	0.860565287233218	0.989984767531444	NOT
1447	ENSG00000082701	2932	GSK3B	3803.76383400029	-0.0856787060893394	0.140569969441701	-0.609509317172281	0.542186898914863	0.968473505278743	NOT
1448	ENSG00000082781	3693	ITGB5	2093.51896137896	-0.0524312255776402	0.0873599262703562	-0.600174791990772	0.548389751625554	0.968473505278743	NOT
1449	ENSG00000082805	23085	ERC1	1572.94725400843	-0.0488231581938689	0.158287462233235	-0.308446149208763	0.757742870562253	0.98411211083881	NOT
1450	ENSG00000082898	7514	XPO1	5447.40607932101	0.0340618024642795	0.094356659845809	0.360989913376977	0.718106987355152	0.981065192439504	NOT
1451	ENSG00000082996	11342	RNF13	1004.77355377956	0.0358476657410076	0.0700889578603753	0.511459534216787	0.609029316663103	0.973352797761357	NOT
1452	ENSG00000083067	80036	TRPM3	1826.78049527269	-0.128905215017944	0.194624767560291	-0.662326879738015	0.507761753736135	0.965598666302419	NOT
1453	ENSG00000083093	79728	PALB2	459.975564503249	0.0143377665161302	0.105028730988602	0.136512803507891	0.891415903566998	0.994649413291788	NOT
1454	ENSG00000083097	23033	DOP1A	1676.27452061595	0.0295101948131225	0.174634769196728	0.168982356427997	0.865810519347909	0.991439301857177	NOT
1455	ENSG00000083099	57226	LYRM2	572.211909691013	-0.000852924401248697	0.0888868969889994	-0.00959561454096271	0.992343924796429	0.998553275848122	NOT
1456	ENSG00000083123	594	BCKDHB	472.302612698414	-0.197922683845003	0.0974155205170788	-2.03173665545731	0.0421803229621716	0.824530235217052	NOT
1457	ENSG00000083168	7994	KAT6A	2061.5212586282	-0.00594648118017455	0.160358490541683	-0.0370824217669276	0.970419287786135	0.997909485899066	NOT
1458	ENSG00000083223	79670	TUT7	463.757698643237	-0.00542782590007896	0.119091339634306	-0.0455769992742224	0.963647402037152	0.997778469319209	NOT
1459	ENSG00000083290	9706	ULK2	1503.85619936514	-0.0558015254401066	0.0765630625477737	-0.728830895515545	0.466105110222155	0.963698860544448	NOT
1460	ENSG00000083312	3842	TNPO1	6764.09381070987	-0.132346407819294	0.132507744092551	-0.998782438910558	0.317900094851455	0.948510280442835	NOT
1461	ENSG00000083444	5351	PLOD1	1403.84625003671	-0.101597024193847	0.153199004061163	-0.663170265475652	0.507221512795664	0.965598666302419	NOT
1462	ENSG00000083454	5026	P2RX5	71.3640404438158	-0.161308415913246	0.148203436431417	-1.08842561142564	0.276407259768488	0.946889519000067	NOT
1463	ENSG00000083457	3682	ITGAE	283.316997308192	-0.1494604348825	0.188448754228223	-0.793109169092701	0.427714221167015	0.957368247761898	NOT
1464	ENSG00000083520	22894	DIS3	1569.04913526138	0.072666518154419	0.0993992793879264	0.731056790369906	0.46474446561884	0.963698860544448	NOT
1465	ENSG00000083535	10464	PIBF1	388.011393896613	0.200558035224375	0.0742569889280464	2.70086409534747	0.0069159592378499	0.598997493230896	NOT
1466	ENSG00000083544	81550	TDRD3	517.882373972312	-0.0501925131171134	0.0780900249254221	-0.642751915690237	0.520385088320769	0.965598666302419	NOT
1467	ENSG00000083635	26747	NUFIP1	64.0700734802321	0.0495953654268417	0.134050738074009	0.369974579322796	0.711401431349119	0.980343470773384	NOT
1468	ENSG00000083642	23047	PDS5B	1236.8379087469	-0.148986958499374	0.141414726200553	-1.05354627839877	0.292090695825459	0.946889519000067	NOT
1469	ENSG00000083720	5019	OXCT1	1681.85823211839	0.0489097344300872	0.0766157394056522	0.638377111667985	0.523228226551489	0.965598666302419	NOT
1470	ENSG00000083750	10325	RRAGB	731.94398993281	-0.0241412831818691	0.0730426863503096	-0.330509245868758	0.741015207597971	0.983332544442073	NOT
1471	ENSG00000083799	1540	CYLD	2481.5591667798	-0.0196371976122705	0.106947113522373	-0.183615966485738	0.85431473664382	0.989984767531444	NOT
1472	ENSG00000083807	10998	SLC27A5	194.976775735126	-0.198197144296209	0.158056641510899	-1.25396277183672	0.209855537193887	0.939728459339677	NOT
1473	ENSG00000083812	25799	ZNF324	261.551407823272	0.241152289569821	0.138337780790338	1.7432135183324	0.0812963249836831	0.885388536053035	NOT
1474	ENSG00000083814	79891	ZNF671	483.340601857498	0.0986699842706126	0.0895921695612832	1.10132375132539	0.270755777561929	0.946889519000067	NOT
1475	ENSG00000083817	55659	ZNF416	161.313424467378	-0.0894134365649699	0.107263727363693	-0.833585022286249	0.404514868600241	0.956132129030248	NOT
1476	ENSG00000083828	54807	ZNF586	177.065610223665	0.151803017387384	0.113849527987875	1.33336536453231	0.182411932797426	0.933307745205764	NOT
1477	ENSG00000083838	55663	ZNF446	554.732825689444	0.247780544767762	0.127759827508035	1.93942454056756	0.052449664708698	0.83183090069156	NOT
1478	ENSG00000083844	9422	ZNF264	1152.23905955253	-0.00905626193706094	0.120974798478782	-0.0748607317469461	0.940325520375585	0.997778469319209	NOT
1479	ENSG00000083845	6193	RPS5	3976.45762488083	-0.102869325986031	0.222019963811557	-0.463333676035292	0.643125210770545	0.974952960759892	NOT
1480	ENSG00000083857	2195	FAT1	500.187220055747	-0.288452882236849	0.270960805020706	-1.06455574714877	0.287077014526132	0.946889519000067	NOT
1481	ENSG00000083896	91746	YTHDC1	3365.70493150069	0.00294912158689118	0.0805103740043773	0.0366303302321119	0.970779759724423	0.997909485899066	NOT
1482	ENSG00000083937	25978	CHMP2B	1176.77060675006	-0.174082713938078	0.0873846619072683	-1.99214267285045	0.0463554060394616	0.829907905007394	NOT
1483	ENSG00000084070	64744	SMAP2	2718.64425651666	-0.142355271586212	0.0758958210431762	-1.87566679732245	0.0607010478487054	0.842960196014674	NOT
1484	ENSG00000084072	10450	PPIE	866.228872541995	-0.0168545590211772	0.111635583696598	-0.15097837502229	0.879992774571925	0.993084921694625	NOT
1485	ENSG00000084073	10269	ZMPSTE24	935.385566240807	0.00968746350927528	0.110046043859748	0.0880310020196798	0.929852035737096	0.997778469319209	NOT
1486	ENSG00000084090	56910	STARD7	4880.84511856615	-0.0193818217556231	0.0914577266835408	-0.211921096865741	0.832168591469361	0.989283690286508	NOT
1487	ENSG00000084092	84273	NOA1	530.251710762724	0.0266397319574438	0.100165242281206	0.265957844764703	0.790271675079409	0.984994490435516	NOT
1488	ENSG00000084093	5978	REST	590.960887020976	0.0166046695866222	0.152900279774429	0.108598032725112	0.913521321184519	0.997778469319209	NOT
1489	ENSG00000084112	54434	SSH1	1627.00118512852	0.0537473689346605	0.151605826775474	0.354520469811887	0.722948866219947	0.98158978068731	NOT
1490	ENSG00000084207	2950	GSTP1	7641.50415905564	-0.163162243192668	0.219460857599894	-0.743468539114771	0.457198062040188	0.963277296658767	NOT
1491	ENSG00000084234	334	APLP2	54115.6183657098	0.0316082227013673	0.089824467267828	0.351888785570213	0.724921669818615	0.981622793839269	NOT
1492	ENSG00000084444	57613	FAM234B	2432.36809887837	-0.0618643145109333	0.105344443312687	-0.587257500875538	0.55703077934546	0.968473505278743	NOT
1493	ENSG00000084453	6579	SLCO1A2	38.185139779499	0.279851115931463	0.581539073939895	0.481224957139142	0.630356625054178	0.973352797761357	NOT
1494	ENSG00000084463	51729	WBP11	1792.39677396753	0.0728388567874965	0.100337683301765	0.725937199172061	0.467877270686112	0.963698860544448	NOT
1495	ENSG00000084623	8668	EIF3I	2229.53251547139	-0.140741578844628	0.117644603103374	-1.19632839188517	0.231568433356279	0.944222664126892	NOT
1496	ENSG00000084628	79570	NKAIN1	429.30927909731	-0.359822673067438	0.213649133336767	-1.68417567367457	0.0921477230818602	0.887907207794126	NOT
1497	ENSG00000084636	1307	COL16A1	1320.71375736232	-0.168905591563366	0.199768366295429	-0.845507197638984	0.397827715721359	0.953256312120062	NOT
1498	ENSG00000084652	200081	TXLNA	1389.22507394486	0.0907336168032344	0.0988684665492603	0.91772048227356	0.358765221660333	0.950609485824193	NOT
1499	ENSG00000084676	8648	NCOA1	4918.30473293273	0.0494910612566226	0.0983150295180811	0.50339262978628	0.614688252379819	0.973352797761357	NOT
1500	ENSG00000084693	60509	AGBL5	1256.26580837458	0.143639708294089	0.100426951203575	1.43029044068974	0.152633677261755	0.930692742630533	NOT
1501	ENSG00000084710	22979	EFR3B	4004.2808150999	-0.216770917326866	0.199675312436478	-1.08561701835737	0.277648467283296	0.946889519000067	NOT
1502	ENSG00000084731	3797	KIF3C	8396.60602225646	-0.329768385766203	0.201202891956084	-1.63898432353637	0.10121652456852	0.894801427077942	NOT
1503	ENSG00000084733	10890	RAB10	2457.8588310216	-0.0622189610893258	0.0946163245289434	-0.657592243189418	0.510800180209494	0.965598666302419	NOT
1504	ENSG00000084754	3030	HADHA	1739.55050337672	-0.0475180423797601	0.0737852796906796	-0.644004367523763	0.519572601845328	0.965598666302419	NOT
1505	ENSG00000084764	22924	MAPRE3	4283.73998905045	-0.129949886918427	0.0714275236003367	-1.81932510562097	0.0688618453657588	0.875192108297049	NOT
1506	ENSG00000084774	790	CAD	983.849165907159	0.0258748327057325	0.0925485186097766	0.279581273632609	0.77979877585054	0.98411211083881	NOT
1507	ENSG00000085063	966	CD59	5152.38123553405	-0.0733957617301068	0.0919997226172409	-0.797782424143443	0.424996762452732	0.957139856773187	NOT
1508	ENSG00000085117	3732	CD82	412.459678608286	-0.0301136051852297	0.143467212262962	-0.209898866160682	0.833746607191866	0.989283690286508	NOT
1509	ENSG00000085185	63035	BCORL1	406.425966505301	-0.22580508015262	0.131126476149502	-1.72204032917938	0.0850622131426827	0.885503604358172	NOT
1510	ENSG00000085224	546	ATRX	3396.63064940368	-0.0858545777434183	0.176275106849703	-0.487048791390721	0.62622375472798	0.973352797761357	NOT
1511	ENSG00000085231	102157402	AK6	423.933915641255	-0.106481642357159	0.136374002122333	-0.780806023875731	0.434916590567976	0.957818820587298	NOT
1512	ENSG00000085274	55892	MYNN	1081.40198064458	-0.0620316787306112	0.138477915433498	-0.447953585497183	0.654186694381768	0.975417005121639	NOT
1513	ENSG00000085276	2122	MECOM	54.9187586466507	-0.276748868816454	0.320576224470855	-0.863285695229761	0.387980407172334	0.952516687385103	NOT
1514	ENSG00000085365	9522	SCAMP1	4378.30169630682	-0.213939285189231	0.159379356350333	-1.34232745123509	0.17948984641439	0.933307745205764	NOT
1515	ENSG00000085377	5550	PREP	1263.24585120903	-0.113530905384413	0.081777139146131	-1.38829636949686	0.165046817281665	0.930692742630533	NOT
1516	ENSG00000085382	57531	HACE1	1531.97608321278	0.0226961453208226	0.108436269595597	0.209304003222037	0.834210926869927	0.989283690286508	NOT
1517	ENSG00000085415	81929	SEH1L	420.291693500805	-0.193988953223111	0.121853553386326	-1.59198437659086	0.11138821505546	0.906717043939234	NOT
1518	ENSG00000085433	22911	WDR47	3707.20668683142	-0.100063420118791	0.127054782224085	-0.787561226481899	0.430953401978235	0.957740150626458	NOT
1519	ENSG00000085449	57590	WDFY1	1541.4768668036	-0.0207656259781593	0.112612164976986	-0.184399491674839	0.85370006856603	0.989984767531444	NOT
1520	ENSG00000085465	5016	OVGP1	144.047927184764	-0.110932589505076	0.205561035933212	-0.539657669078486	0.589433137977569	0.970296309986461	NOT
1521	ENSG00000085491	29957	SLC25A24	1010.20712102914	0.00765207839842612	0.168766704098611	0.0453411615715087	0.963835378968392	0.997778469319209	NOT
1522	ENSG00000085511	4216	MAP3K4	979.972417368703	0.0206991756400676	0.0622218258285108	0.332667442082405	0.739385328488287	0.983332544442073	NOT
1523	ENSG00000085514	29992	PILRA	78.3004726781319	-0.0372551495298763	0.210623273353636	-0.176880498231195	0.859602257235933	0.989984767531444	NOT
1524	ENSG00000085552	57549	IGSF9	7023.65418871087	0.0163364911041543	0.196866303931727	0.0829826678201863	0.933865321151433	0.997778469319209	NOT
1525	ENSG00000085563	5243	ABCB1	184.287128773524	0.277042901441153	0.23687165509314	1.16959076987163	0.242165693557174	0.946889519000067	NOT
1526	ENSG00000085644	7760	ZNF213	816.601225550699	0.0443702627338739	0.0922929074705891	0.480754848339926	0.630690744032685	0.973352797761357	NOT
1527	ENSG00000085662	231	AKR1B1	1578.609568165	-0.0756369453871632	0.101203457787143	-0.747375109912227	0.45483716541727	0.963277296658767	NOT
1528	ENSG00000085719	8895	CPNE3	1174.43615534716	0.0538379649256226	0.11475878301458	0.469140256731221	0.638969385745418	0.974952960759892	NOT
1529	ENSG00000085721	54700	RRN3	1337.74559274054	-0.0284882477588192	0.117136902225552	-0.243204722146092	0.807846808928392	0.986575845375172	NOT
1530	ENSG00000085733	2017	CTTN	2540.19225763985	0.0100967443227071	0.089490591181625	0.112824646584525	0.910169577952687	0.997630329779595	NOT
1531	ENSG00000085741	7481	WNT11	27.136629672812	0.100326868813688	0.211648506964415	0.474025875507621	0.635481455435164	0.973891758951083	NOT
1532	ENSG00000085760	4528	MTIF2	757.093587709456	-0.0172210546364384	0.0721955136853102	-0.2385335841158	0.811467270588249	0.986829755620013	NOT
1533	ENSG00000085788	23259	DDHD2	2892.38723279288	-0.122320621585544	0.129998658263996	-0.940937569810454	0.346736853120542	0.950609485824193	NOT
1534	ENSG00000085831	22996	TTC39A	1386.38063205822	-0.302522260173725	0.233863809007495	-1.29358305356272	0.195809479119674	0.935117167959724	NOT
1535	ENSG00000085832	2060	EPS15	2922.27918566872	-0.228112308679651	0.0937626116546084	-2.43287067898603	0.0149796499433031	0.692273921800447	NOT
1536	ENSG00000085840	4998	ORC1	41.7280272189326	-0.148497896610464	0.182223257934335	-0.814922849551812	0.415116472978506	0.957139856773187	NOT
1537	ENSG00000085871	4258	MGST2	159.217900066729	-0.113773715313463	0.134916412435035	-0.843290399292581	0.399066050915032	0.953256312120062	NOT
1538	ENSG00000085872	10523	CHERP	1434.03980681115	0.0723177965811861	0.0841987753186825	0.858893687081216	0.390399172635903	0.952516687385103	NOT
1539	ENSG00000085978	55054	ATG16L1	1152.20417950779	-0.0450857803248445	0.0664586069298446	-0.678403933029143	0.497515616061361	0.965598666302419	NOT
1540	ENSG00000085982	55230	USP40	930.30188015435	0.0192751142863706	0.115444419626402	0.166964452233795	0.867398019258371	0.991439301857177	NOT
1541	ENSG00000085998	55624	POMGNT1	2235.8748852427	0.0382125660563404	0.0669780299432851	0.570523888037579	0.568322424814836	0.968473505278743	NOT
1542	ENSG00000085999	8438	RAD54L	11.0051074847374	0.0531419823818498	0.212002642703885	0.25066660351058	0.802071882976744	0.986327329658627	NOT
1543	ENSG00000086015	23139	MAST2	3354.13318858906	-0.068432294397641	0.0828192566209316	-0.826284818165653	0.408642543540092	0.957086102178396	NOT
1544	ENSG00000086061	3301	DNAJA1	3896.03517965349	-0.0558246405965552	0.125212177144099	-0.445840347718816	0.655712574411868	0.975551236927303	NOT
1545	ENSG00000086062	2683	B4GALT1	1695.31762169216	0.290866986626806	0.17196078194615	1.69147280754917	0.0907465370176869	0.887907207794126	NOT
1546	ENSG00000086065	51510	CHMP5	1748.65982749912	-0.176954039468277	0.126707303575212	-1.3965575343748	0.162546667824843	0.930692742630533	NOT
1547	ENSG00000086102	4799	NFX1	1206.23392315339	0.128824773369339	0.0788767432831097	1.63324153618961	0.102418207341064	0.897558808687092	NOT
1548	ENSG00000086159	363	AQP6	17.5390200358079	-0.227654845647519	0.264164716280197	-0.861791267407746	0.388802391223562	0.952516687385103	NOT
1549	ENSG00000086189	27292	DIMT1	1373.90139437752	-0.0829099787364066	0.121064680982388	-0.684840351980673	0.493444668971301	0.965598666302419	NOT
1550	ENSG00000086200	51194	IPO11	465.159174119749	-0.023747223092964	0.105641463423471	-0.224790743363444	0.822142067531346	0.988447180396985	NOT
1551	ENSG00000086200	101180901	IPO11-LRRC70	465.159174119749	-0.023747223092964	0.105641463423471	-0.224790743363444	0.822142067531346	0.988447180396985	NOT
1552	ENSG00000086205	2346	FOLH1	45.2339465335578	0.726512125601962	0.261544514602888	2.77777619119655	0.00547323029544419	0.554246651047452	UP
1553	ENSG00000086232	27102	EIF2AK1	3140.7617390406	0.0398146196764743	0.0700830761789553	0.568106051378348	0.569962959002942	0.968719394894266	NOT
1554	ENSG00000086289	54749	EPDR1	2090.41051280851	-0.201840401359813	0.186591339626159	-1.08172438101471	0.279375016204236	0.946889519000067	NOT
1555	ENSG00000086300	29887	SNX10	2581.92735019882	-0.197213964155332	0.137279774730694	-1.43658426408561	0.15083615749793	0.930692742630533	NOT
1556	ENSG00000086475	22929	SEPHS1	547.046443808092	-0.029134957921239	0.0564950685113895	-0.515707984589227	0.606058377103253	0.97276035787393	NOT
1557	ENSG00000086504	10573	MRPL28	1740.80052149343	-0.134736305399748	0.153594450540324	-0.877221181662255	0.380366513235455	0.952516687385103	NOT
1558	ENSG00000086544	80271	ITPKC	880.300352313849	0.00730660803443897	0.0910368966763917	0.0802598539843875	0.936030587047029	0.997778469319209	NOT
1559	ENSG00000086570	2196	FAT2	15.2560843753472	0.128935096475074	0.25309975502115	0.509424027156013	0.610455038263416	0.973352797761357	NOT
1560	ENSG00000086589	55696	RBM22	1411.72627437711	0.0153635743362746	0.0901672741745329	0.170389694896798	0.864703675922366	0.991357943376166	NOT
1561	ENSG00000086598	10959	TMED2	3403.42168139305	-0.00805732060336163	0.0945390840030615	-0.0852274029130715	0.932080605460212	0.997778469319209	NOT
1562	ENSG00000086619	56605	ERO1B	1084.35104493522	-0.182573800050812	0.138012608200944	-1.32287768799346	0.18587605635441	0.933307745205764	NOT
1563	ENSG00000086666	54469	ZFAND6	1419.72320672248	-0.14109071228408	0.128966653962564	-1.09400924928266	0.273950921666049	0.946889519000067	NOT
1564	ENSG00000086696	3294	HSD17B2	81.1689508342125	0.848346972673943	0.383039296943905	2.2147779077565	0.0267753123171113	0.757425973359212	UP
1565	ENSG00000086712	55787	TXLNG	921.250726614286	-0.0851631237023155	0.128010618074626	-0.665281716339096	0.505870322662442	0.965598666302419	NOT
1566	ENSG00000086717	5475	PPEF1	47.2801115781809	0.0530619283319391	0.168155812072329	0.315552151769311	0.752342460591616	0.98411211083881	NOT
1567	ENSG00000086730	7462	LAT2	46.6629657422719	0.364558288125224	0.193629378909506	1.88276329851579	0.0597324529019189	0.842015502682405	NOT
1568	ENSG00000086758	10075	HUWE1	7165.20872866547	-0.0813683167471154	0.138336860564506	-0.58818970168239	0.556404969003314	0.968473505278743	NOT
1569	ENSG00000086827	9183	ZW10	367.137553988402	0.0946776125477009	0.0909221294050273	1.041304390551	0.297734299659518	0.94734203818387	NOT
1570	ENSG00000086848	79796	ALG9	25.0933087471689	0.201622384071358	0.192161055957513	1.04923644942884	0.294069306759552	0.946889519000067	NOT
1571	ENSG00000086991	50507	NOX4	145.035410959525	-0.142053826705339	0.219385459085568	-0.647507940122563	0.517303257319892	0.965598666302419	NOT
1572	ENSG00000087008	8310	ACOX3	248.773028990148	0.087661240824346	0.13161900500967	0.666022667607201	0.505396611832381	0.965598666302419	NOT
1573	ENSG00000087053	8898	MTMR2	1972.73113122181	-0.128303739974556	0.0964249558898586	-1.33060719385872	0.18331829418434	0.933307745205764	NOT
1574	ENSG00000087074	23645	PPP1R15A	957.562171542437	0.188786333715089	0.199002322173622	0.948663973631322	0.342791542606976	0.950609485824193	NOT
1575	ENSG00000087076	51171	HSD17B14	596.913980646284	-0.205280773466781	0.164513710090409	-1.24780344053981	0.212103048422243	0.940541080340385	NOT
1576	ENSG00000087077	7205	TRIP6	548.959355120169	0.233976173988145	0.193890229346279	1.20674556307979	0.227530146242201	0.944222664126892	NOT
1577	ENSG00000087085	43	ACHE	2426.7178848857	-0.19166457226039	0.171395962099753	-1.11825605406527	0.263457650105022	0.946889519000067	NOT
1578	ENSG00000087086	2512	FTL	7002.76238593005	0.0825332826298803	0.193744406549725	0.425990531028301	0.67011474581338	0.976910115020061	NOT
1579	ENSG00000087087	51593	SRRT	2861.92927694012	0.0541389173072907	0.124158612988	0.436046408737856	0.66280305852505	0.976684005710534	NOT
1580	ENSG00000087088	581	BAX	391.167491173754	0.0698008388521447	0.125982790829175	0.55405058415312	0.579544227692892	0.968934894711668	NOT
1581	ENSG00000087095	51701	NLK	6231.62847675574	-0.0575441013318235	0.0948510264672971	-0.606678741127421	0.544064133076914	0.968473505278743	NOT
1582	ENSG00000087111	94005	PIGS	2735.82493136032	-0.184709166120135	0.120023144666099	-1.53894623102895	0.12381742344039	0.913912230686166	NOT
1583	ENSG00000087116	9509	ADAMTS2	138.329754194398	-0.161149042684488	0.196054154688887	-0.821961885685163	0.411098589528043	0.957139856773187	NOT
1584	ENSG00000087152	56970	ATXN7L3	2941.06852052185	-0.0524023564291003	0.0996311208618259	-0.525963734782979	0.598913404334684	0.97052786222844	NOT
1585	ENSG00000087157	9489	PGS1	732.458608405188	0.0381962110441738	0.0627865475607892	0.608350236285769	0.54295520907538	0.968473505278743	NOT
1586	ENSG00000087191	5705	PSMC5	4077.39502869047	-0.144878191582358	0.11259139173391	-1.28676082026548	0.198177666878396	0.936585181488196	NOT
1587	ENSG00000087206	51720	UIMC1	578.137819038924	-0.000142415991224142	0.0721318572369201	-0.00197438408879964	0.998424670441942	0.999837443957311	NOT
1588	ENSG00000087245	4313	MMP2	949.396479059037	0.386156750884629	0.229387861972416	1.6834227738304	0.092293277640186	0.887907207794126	NOT
1589	ENSG00000087250	4504	MT3	1784.27914263938	-0.462379782921517	0.230053615296837	-2.00987835955071	0.0444440646700889	0.829907905007394	DOWN
1590	ENSG00000087253	54947	LPCAT2	564.724353339902	-0.112615390278492	0.136746187954505	-0.823535865701487	0.410203330144264	0.957139856773187	NOT
1591	ENSG00000087258	2775	GNAO1	8929.9033731156	-0.112022080311023	0.0935565888958253	-1.19737243130742	0.231161424175806	0.944222664126892	NOT
1592	ENSG00000087263	55239	OGFOD1	1012.13961560563	0.0315416426490232	0.0687026492863471	0.459103731466893	0.646159677198122	0.974952960759892	NOT
1593	ENSG00000087266	6452	SH3BP2	1164.00644904179	-0.0575024180376764	0.194106970212637	-0.296240871590982	0.767046137837767	0.98411211083881	NOT
1594	ENSG00000087269	8602	NOP14	559.80538270883	-0.00168632710318307	0.0711894051683947	-0.0236878942757585	0.981101562266321	0.998252040023767	NOT
1595	ENSG00000087274	118	ADD1	32616.8355251054	-0.0989816812947218	0.11957232562889	-0.827797575853176	0.407785147793133	0.957019332165588	NOT
1596	ENSG00000087299	79944	L2HGDH	578.382495405764	0.00690466233051537	0.116296265946578	0.0593713157883084	0.95265635942957	0.997778469319209	NOT
1597	ENSG00000087301	57544	TXNDC16	650.706005991322	-0.132373440141868	0.118261392098899	-1.11932929075591	0.262999684334917	0.946889519000067	NOT
1598	ENSG00000087302	51637	RTRAF	1866.19989579106	-0.0925389913967634	0.106323054467041	-0.870356780668384	0.384105457807338	0.952516687385103	NOT
1599	ENSG00000087303	22795	NID2	17.355731535326	0.558641467095791	0.275564946664605	2.02725881450997	0.0426359511059805	0.826674336145611	UP
1600	ENSG00000087338	64395	GMCL1	403.950335692685	-0.04912368913002	0.112666387302564	-0.436010156233192	0.662829360835597	0.976684005710534	NOT
1601	ENSG00000087365	10992	SF3B2	7137.36135332321	-0.00311942581756862	0.0848325825777321	-0.036771553131844	0.970667156015028	0.997909485899066	NOT
1602	ENSG00000087448	57542	KLHL42	1914.58703430164	-0.116968793185048	0.11332469449443	-1.03215626308878	0.301998920310601	0.948032789019618	NOT
1603	ENSG00000087460	2778	GNAS	51635.2143882913	-0.224619524132609	0.102105797062393	-2.19987043434324	0.0278160889150832	0.7623406308635	NOT
1604	ENSG00000087470	10059	DNM1L	4218.58159317263	-0.0986105762604809	0.104099553444479	-0.947271846973625	0.343500272784315	0.950609485824193	NOT
1605	ENSG00000087494	5744	PTHLH	14.4649149095773	-0.281940023019993	0.24947402311771	-1.13013779750112	0.258418165115479	0.946889519000067	NOT
1606	ENSG00000087495	116154	PHACTR3	632.235546214516	-0.325548576579692	0.138552790603066	-2.34963565268303	0.0187917953201234	0.715028823105198	NOT
1607	ENSG00000087502	51290	ERGIC2	902.797916007583	-0.0966892187164727	0.103307043101271	-0.935940240024959	0.349303957237719	0.950609485824193	NOT
1608	ENSG00000087510	7022	TFAP2C	315.002077753162	-0.101109388844535	0.112895971481743	-0.895597845675881	0.370467586716831	0.951019465084232	NOT
1609	ENSG00000087586	6790	AURKA	72.7528269452039	0.130202964599335	0.17472119266757	0.745204188521445	0.456148291170209	0.963277296658767	NOT
1610	ENSG00000087842	8544	PIR	404.945085692448	-0.215371157277244	0.162978688806563	-1.32146821682229	0.186345293324874	0.933307745205764	NOT
1611	ENSG00000087884	28971	AAMDC	164.224871064445	-0.106614153092509	0.151590744245997	-0.703302524324962	0.481867237886472	0.965162722933836	NOT
1612	ENSG00000087903	5990	RFX2	90.1900689683665	0.275137272383128	0.123189487644299	2.23344765567633	0.025519438514858	0.757425973359212	NOT
1613	ENSG00000087995	339175	METTL2A	140.599441325805	0.0145260690156138	0.109058843946453	0.133194782650969	0.894039336925226	0.995700394145579	NOT
1614	ENSG00000088002	6820	SULT2B1	20.8731605290458	-0.478078138566843	0.329006763700322	-1.45309516798355	0.146197332491256	0.926925981414941	NOT
1615	ENSG00000088035	29929	ALG6	214.255858967277	-0.151743263557855	0.0946772303192667	-1.60274295145889	0.10899141654861	0.901096609313708	NOT
1616	ENSG00000088038	4849	CNOT3	1221.48480912689	0.0396054029463582	0.0683270307911324	0.579644724610194	0.562154225949988	0.968473505278743	NOT
1617	ENSG00000088053	51206	GP6	23.6499205101461	-0.0325088036791545	0.209431265285763	-0.155224214659626	0.876644559112513	0.991918312988781	NOT
1618	ENSG00000088179	5775	PTPN4	1642.603891058	-0.195968593092568	0.166001972458206	-1.18051966606545	0.237793593447302	0.946078754771159	NOT
1619	ENSG00000088205	8886	DDX18	1077.38120872317	0.122702183786012	0.0979824321167284	1.25228759008385	0.210465089218816	0.939728459339677	NOT
1620	ENSG00000088247	8570	KHSRP	3470.11815383192	0.0193559649155891	0.0531295146674852	0.364316614535813	0.715621594539069	0.980519127846938	NOT
1621	ENSG00000088256	2767	GNA11	1477.24141358889	0.082227208740972	0.0866101120684154	0.949395016092565	0.342419744234202	0.950609485824193	NOT
1622	ENSG00000088280	55616	ASAP3	572.615567970952	0.10604624854106	0.128148056159319	0.827529123104442	0.407937222250571	0.957019332165588	NOT
1623	ENSG00000088298	55741	EDEM2	445.23986634094	0.165927087648464	0.129227723005839	1.28398987298544	0.199145498845228	0.936982618964429	NOT
1624	ENSG00000088298	111089941	MMP24-AS1-EDEM2	445.23986634094	0.165927087648464	0.129227723005839	1.28398987298544	0.199145498845228	0.936982618964429	NOT
1625	ENSG00000088305	1789	DNMT3B	149.557837767838	0.0385091872850171	0.129797331456798	0.296687049362293	0.766705445217869	0.98411211083881	NOT
1626	ENSG00000088325	22974	TPX2	55.9447995519707	-0.00678728653339736	0.135836963161903	-0.0499664183842777	0.960149149126537	0.997778469319209	NOT
1627	ENSG00000088340	80307	FER1L4	283.433785101221	0.523786150765433	0.26365500231143	1.98663460269468	0.0469629037502589	0.829907905007394	UP
1628	ENSG00000088356	81572	PDRG1	646.471284723586	0.00149136162884142	0.138342237564267	0.0107802335360422	0.991398784696195	0.998553275848122	NOT
1629	ENSG00000088367	2036	EPB41L1	8849.62412454552	-0.267664239300306	0.178545450026156	-1.49913783443428	0.133837878205938	0.919931796364984	NOT
1630	ENSG00000088387	23348	DOCK9	2246.42185589551	-0.143144637990513	0.137599339028749	-1.04030033138899	0.29820039028867	0.94734203818387	NOT
1631	ENSG00000088448	55608	ANKRD10	2221.35473287584	-0.051576363090479	0.1231859454819	-0.418687074152119	0.675444843522518	0.978288081310391	NOT
1632	ENSG00000088451	23483	TGDS	173.182271669825	-0.00190367387904137	0.111422800622989	-0.0170851375876168	0.986368695670206	0.998252040023767	NOT
1633	ENSG00000088538	1795	DOCK3	1911.81573429166	-0.0664289506835816	0.121037381214298	-0.548830039258437	0.583122093326175	0.968934894711668	NOT
1634	ENSG00000088543	51161	C3orf18	2210.98090439835	0.024058094508934	0.0906869276148634	0.265287347820469	0.790788110420148	0.984994490435516	NOT
1635	ENSG00000088682	57017	COQ9	1136.13890556475	-0.114742761213385	0.0881997121218547	-1.30094258193109	0.193278109191888	0.933307745205764	NOT
1636	ENSG00000088727	64147	KIF9	447.835008319671	0.0427566841281455	0.147762409328376	0.289361037915444	0.772305107476021	0.98411211083881	NOT
1637	ENSG00000088756	79822	ARHGAP28	55.3501041254681	-0.0401405653259536	0.154854654885908	-0.259214457295636	0.795469776931171	0.985289800507436	NOT
1638	ENSG00000088766	54675	CRLS1	1005.57620000766	-0.0133172660631594	0.0841620327894484	-0.158233655031548	0.874272684926835	0.991873141391445	NOT
1639	ENSG00000088808	23368	PPP1R13B	1254.10391065117	0.00638073678409955	0.0689333897660224	0.0925638040687889	0.926250100417108	0.997778469319209	NOT
1640	ENSG00000088812	8455	ATRN	3527.69916406686	0.0857534807508747	0.132726236578471	0.646092912460267	0.518219185139776	0.965598666302419	NOT
1641	ENSG00000088826	54498	SMOX	387.75403782052	0.165472858383862	0.21055016955572	0.785907029821085	0.431921955823982	0.957740150626458	NOT
1642	ENSG00000088827	6614	SIGLEC1	63.2216541262454	0.818780881245286	0.443663370824978	1.84550029388901	0.0649647957834926	0.862935425084855	NOT
1643	ENSG00000088832	2280	FKBP1A	231.877712868709	-0.0271855210129922	0.0997923301644692	-0.272420946260974	0.785298368741673	0.98470295757277	NOT
1644	ENSG00000088833	55968	NSFL1C	2825.76768094899	-0.0609120610690959	0.0944684586091129	-0.644787286316748	0.519065042003197	0.965598666302419	NOT
1645	ENSG00000088836	83959	SLC4A11	97.6000040942509	-0.134846399155764	0.197757791280961	-0.681876543433797	0.495317018698638	0.965598666302419	NOT
1646	ENSG00000088854	25943	DNAAF9	2149.59188904336	0.00424595036147017	0.122635833413093	0.0346224283987853	0.972380816943529	0.997909485899066	NOT
1647	ENSG00000088876	79175	ZNF343	233.104331753354	0.107273547494408	0.0963207427822014	1.11371179660618	0.265402846870377	0.946889519000067	NOT
1648	ENSG00000088881	57593	EBF4	571.466643266581	-0.0577890751380816	0.122629796877754	-0.471248233377486	0.637463478193334	0.974760933522596	NOT
1649	ENSG00000088888	57506	MAVS	1430.77164213062	-0.00798419983142195	0.118395339344433	-0.0674367747550813	0.946233993788708	0.997778469319209	NOT
1650	ENSG00000088899	9762	LZTS3	10348.6984746477	0.118485928740969	0.122413171501897	0.967918135665101	0.333085256190459	0.948510280442835	NOT
1651	ENSG00000088930	22803	XRN2	1425.75116458222	0.0740100703952222	0.0686983772580523	1.07731904812275	0.281337755393022	0.946889519000067	NOT
1652	ENSG00000088970	55857	KIZ	786.855561985684	-0.150929304489041	0.0871701055101383	-1.73143422972555	0.0833743459462485	0.885388536053035	NOT
1653	ENSG00000088986	8655	DYNLL1	1717.35421338197	-0.0362624621160732	0.134979687175906	-0.268651253197941	0.788198067312395	0.984919390312948	NOT
1654	ENSG00000088992	54997	TESC	104.811438385055	-0.202581474992809	0.210413910004708	-0.962776058808452	0.335659917818315	0.948510280442835	NOT
1655	ENSG00000089006	27131	SNX5	787.661722953519	-0.0272123974716062	0.0675910777609968	-0.402603396380654	0.687240010702277	0.979091804188537	NOT
1656	ENSG00000089009	6128	RPL6	183.147915081755	-0.0189603711722948	0.169296704343141	-0.11199492184954	0.91082743301724	0.997764230080697	NOT
1657	ENSG00000089022	8550	MAPKAPK5	1404.48640842625	0.0290435751310749	0.059603922583741	0.487276237403167	0.626062585021025	0.973352797761357	NOT
1658	ENSG00000089041	5027	P2RX7	48.9343846817574	0.0444808403965084	0.202822472799705	0.219309230296363	0.826409172178998	0.98859147866372	NOT
1659	ENSG00000089048	51575	ESF1	543.808926165027	-0.0848659703810779	0.124063078865792	-0.684055007798764	0.493940431178317	0.965598666302419	NOT
1660	ENSG00000089050	10741	RBBP9	594.873397765665	0.0559090752809584	0.0999977448099585	0.559103361652917	0.576091180651049	0.968934894711668	NOT
1661	ENSG00000089053	51433	ANAPC5	2198.16507357377	-0.045084674779677	0.0988047722463817	-0.456300578956378	0.64817384767684	0.974960582957441	NOT
1662	ENSG00000089057	9962	SLC23A2	14321.0131932496	0.0743948286248908	0.11711905998089	0.635206845384773	0.525293519276484	0.965598666302419	NOT
1663	ENSG00000089060	80024	SLC8B1	158.076183209613	0.134693589457808	0.150515551500723	0.89488154622455	0.370850412455091	0.951019465084232	NOT
1664	ENSG00000089063	29058	TMEM230	1370.67316384509	-0.102637157392121	0.110298148163474	-0.930542888535186	0.352090068889154	0.950609485824193	NOT
1665	ENSG00000089091	55184	DZANK1	250.888245383345	-0.0271582194860415	0.0854608768393765	-0.317785406497588	0.750647721258284	0.98411211083881	NOT
1666	ENSG00000089094	84678	KDM2B	1009.02870464189	0.0506266673941369	0.0619254004927267	0.817542833656492	0.413618281384367	0.957139856773187	NOT
1667	ENSG00000089101	26074	CFAP61	94.2200734030432	-0.248438118244445	0.221413354643429	-1.12205570727446	0.261838754803604	0.946889519000067	NOT
1668	ENSG00000089123	55617	TASP1	350.960176359464	-0.0421583410573436	0.0936994638013358	-0.449931508111177	0.652759827682148	0.974960582957441	NOT
1669	ENSG00000089127	4938	OAS1	81.8415184884724	0.232279779541858	0.37185683100959	0.624648413506937	0.532201837375803	0.967631109846734	NOT
1670	ENSG00000089154	10985	GCN1	2448.84399329742	0.0313504555546368	0.0658940270424386	0.47577082418177	0.634237657599131	0.973866950524308	NOT
1671	ENSG00000089157	6175	RPLP0	1564.33816222821	0.150033173937209	0.196156952848358	0.764862890448725	0.444353193564862	0.961262873544937	NOT
1672	ENSG00000089159	5829	PXN	4669.30966365001	0.00161793902971382	0.182950980970991	0.00884356575256826	0.992943947397765	0.998553275848122	NOT
1673	ENSG00000089163	23409	SIRT4	114.458205945705	-0.301698764975123	0.131671435450115	-2.29130003742858	0.0219460664514465	0.757425973359212	NOT
1674	ENSG00000089169	22895	RPH3A	1296.18169408349	-0.0626948245077315	0.110426363589219	-0.567752323538908	0.570203157262819	0.96875775756032	NOT
1675	ENSG00000089177	55614	KIF16B	362.096458246678	0.0966262194447408	0.0896533628235493	1.07777573982267	0.281133848598136	0.946889519000067	NOT
1676	ENSG00000089195	51605	TRMT6	378.991243314471	0.122980184391221	0.1172617234204	1.04876664613157	0.294285531993749	0.946889519000067	NOT
1677	ENSG00000089199	1114	CHGB	5753.79279515347	-0.0450901333629672	0.130944419612643	-0.344345589497833	0.730586402752557	0.982759871961961	NOT
1678	ENSG00000089220	5037	PEBP1	13309.3305784064	-0.0935492729451369	0.115975167113487	-0.806631930554534	0.419878571785973	0.957139856773187	NOT
1679	ENSG00000089225	6910	TBX5	119.24351110099	-0.35397209863174	0.213832366896538	-1.65537193348755	0.0978490755761285	0.892489217911521	NOT
1680	ENSG00000089234	8315	BRAP	761.54340870348	-0.0299337838402895	0.0724681247500184	-0.413061383105293	0.679561641466137	0.978950783777461	NOT
1681	ENSG00000089248	10961	ERP29	2568.83525205272	-0.0711972930737152	0.115888326954853	-0.614361212596086	0.538976660884296	0.968473505278743	NOT
1682	ENSG00000089250	4842	NOS1	64.3133058236473	0.0148309520680048	0.206109644817362	0.0719566135837398	0.94263643564635	0.997778469319209	NOT
1683	ENSG00000089280	2521	FUS	6642.1315824715	0.102578497502679	0.145442854051149	0.705283859917956	0.480633602666589	0.965162722933836	NOT
1684	ENSG00000089289	3476	IGBP1	903.196999417961	-0.138789903925791	0.126072896146308	-1.10087027559615	0.270953120512693	0.946889519000067	NOT
1685	ENSG00000089327	53827	FXYD5	82.5799449481836	0.517782071528899	0.207355362295914	2.49707586915441	0.0125222161987992	0.668905063408172	UP
1686	ENSG00000089335	55900	ZNF302	1400.74217030397	-0.0271276605551717	0.0896977646015734	-0.302434075984719	0.762321181330004	0.98411211083881	NOT
1687	ENSG00000089351	57655	GRAMD1A	1634.22887358283	-0.105838371785682	0.0985083549578558	-1.07441010288886	0.282638916419732	0.946889519000067	NOT
1688	ENSG00000089356	5349	FXYD3	696.995009135446	0.284938162456557	0.236256109013582	1.20605627361863	0.227795793244665	0.944222664126892	NOT
1689	ENSG00000089472	9843	HEPH	1142.19642319176	0.0241407329480538	0.131812446003657	0.183144563961616	0.854684590085122	0.989984767531444	NOT
1690	ENSG00000089486	29965	CDIP1	4012.01237876215	-0.172076809701046	0.0807291187896866	-2.13153335848166	0.0330452272847856	0.778487983719064	NOT
1691	ENSG00000089505	113540	CMTM1	32.1841095030444	-0.114332438199785	0.245432599667606	-0.465840472515173	0.641329692873452	0.974952960759892	NOT
1692	ENSG00000089597	23193	GANAB	5963.53425349787	0.122153296078487	0.0813061722841912	1.50238650580576	0.132997319299513	0.919931796364984	NOT
1693	ENSG00000089639	51291	GMIP	49.4800137033025	0.475793157175659	0.151417495315278	3.14226012116351	0.00167649022541977	0.402428394639643	UP
1694	ENSG00000089682	55285	RBM41	207.951016203739	-0.134458153468625	0.169251765558315	-0.794426888399569	0.426946955968601	0.957368247761898	NOT
1695	ENSG00000089692	3902	LAG3	170.983747736407	-0.0541284341347769	0.17789598450746	-0.304270128888193	0.76092210063137	0.98411211083881	NOT
1696	ENSG00000089693	8079	MLF2	5454.95855226427	-0.0854052205118127	0.0970529201239928	-0.879986098333783	0.378866840520541	0.952516687385103	NOT
1697	ENSG00000089723	78990	OTUB2	46.6863898686897	-0.0504283845748631	0.155130697936539	-0.325070313262514	0.745127856435544	0.983906027470547	NOT
1698	ENSG00000089737	57062	DDX24	6538.98087986179	-0.0539378321815703	0.0695104531221447	-0.775967207216879	0.437768348436443	0.958671309071025	NOT
1699	ENSG00000089775	7597	ZBTB25	637.226252018581	-0.116512264835607	0.0999465237391714	-1.1657460457521	0.243717137333286	0.946889519000067	NOT
1700	ENSG00000089818	25977	NECAP1	3548.66548549586	-0.0539476937160476	0.0664654380175417	-0.811665360601545	0.416983675783723	0.957139856773187	NOT
1701	ENSG00000089820	393	ARHGAP4	541.275319618458	0.112488146931159	0.123453238358592	0.911180204154847	0.362200432593097	0.950609485824193	NOT
1702	ENSG00000089847	170961	ANKRD24	1236.84992924409	-0.249658977594264	0.166856683940239	-1.49624798778622	0.134589043531919	0.919931796364984	NOT
1703	ENSG00000089876	55760	DHX32	1002.74877188631	-0.00985552357075408	0.0549037065338995	-0.179505614337147	0.857540709327304	0.989984767531444	NOT
1704	ENSG00000089902	23186	RCOR1	630.125425708425	-0.113224417281019	0.113339275523535	-0.99898659805274	0.31780118356963	0.948510280442835	NOT
1705	ENSG00000089916	55668	GPATCH2L	1948.02579390335	-0.154096146643758	0.148136955329551	-1.04022758062598	0.298234180578983	0.94734203818387	NOT
1706	ENSG00000090006	8425	LTBP4	953.142099970771	0.077905686198483	0.154619443703117	0.503854394587455	0.614363700307458	0.973352797761357	NOT
1707	ENSG00000090013	645	BLVRB	880.101084279299	-0.248354889159429	0.15723016138821	-1.57956264222248	0.114207060216445	0.906717043939234	NOT
1708	ENSG00000090020	6548	SLC9A1	1633.98254677505	-0.1662169674118	0.132934199590555	-1.25037024274986	0.211164329629556	0.939728459339677	NOT
1709	ENSG00000090054	10558	SPTLC1	752.978465521705	0.117610478675429	0.0902846560227154	1.30266297570916	0.192689847454835	0.933307745205764	NOT
1710	ENSG00000090060	10914	PAPOLA	4520.24772960167	-0.0336973198836088	0.0844816535485958	-0.398871452773179	0.689987924736519	0.979091804188537	NOT
1711	ENSG00000090061	8812	CCNK	151.260827584273	0.068254363897591	0.116130616321316	0.587737894275368	0.556708236100567	0.968473505278743	NOT
1712	ENSG00000090097	57060	PCBP4	37290.2814044965	-0.0395600428176706	0.151380347007055	-0.261328789369382	0.793838967014192	0.985289800507436	NOT
1713	ENSG00000090104	5996	RGS1	432.253765526038	0.649131790233069	0.37704757166176	1.72161774540055	0.0851387864666787	0.885503604358172	NOT
1714	ENSG00000090238	83719	YPEL3	3600.27654330584	-0.23766824724134	0.13169277466841	-1.80471744057157	0.0711189092359579	0.877098507142227	NOT
1715	ENSG00000090263	51650	MRPS33	684.589647829242	-0.141900144609479	0.0964677189625789	-1.4709598831141	0.141301966328934	0.925109356062858	NOT
1716	ENSG00000090266	4708	NDUFB2	2608.15733668408	-0.140834670575387	0.145369226553603	-0.968806630634829	0.332641677694191	0.948510280442835	NOT
1717	ENSG00000090273	10726	NUDC	1791.2952780016	-0.125867537241909	0.12549373040619	-1.00297868932981	0.315871143536298	0.948510280442835	NOT
1718	ENSG00000090316	10296	MAEA	1277.08396444368	0.00409416649104358	0.0734723229392778	0.0557239287837308	0.955561736703841	0.997778469319209	NOT
1719	ENSG00000090339	3383	ICAM1	970.53272960831	0.928072125865932	0.661374627695943	1.40324724747772	0.160543122900804	0.930692742630533	NOT
1720	ENSG00000090372	29888	STRN4	1646.12975423378	0.0319956846633265	0.0701056362950633	0.456392472192419	0.648107777993269	0.974960582957441	NOT
1721	ENSG00000090376	11213	IRAK3	43.4998815610309	-0.00633230028737118	0.253632421441952	-0.0249664465267128	0.980081727054161	0.998222159711932	NOT
1722	ENSG00000090382	4069	LYZ	37.5753021081552	0.679338866043683	0.352494279586023	1.92723373225095	0.0539505078982188	0.83233056048377	NOT
1723	ENSG00000090432	79594	MUL1	874.877982038328	0.00298243462516643	0.0777104520025575	0.0383788093919243	0.969385656188211	0.997909485899066	NOT
1724	ENSG00000090447	7023	TFAP4	196.958890152814	0.082676641020535	0.0974560370979893	0.848348070396152	0.396244153852039	0.952905867597022	NOT
1725	ENSG00000090470	10081	PDCD7	732.589389184787	-0.0534422851080208	0.0631434624707247	-0.846362917345534	0.39735031870943	0.953256312120062	NOT
1726	ENSG00000090487	51324	SPG21	1300.32619402956	-0.0496095211006633	0.0887729267612226	-0.558836155465515	0.57627354482574	0.968934894711668	NOT
1727	ENSG00000090520	51726	DNAJB11	637.44906269548	0.00429492837719114	0.129512318860108	0.0331623154846783	0.973545149469038	0.997909485899066	NOT
1728	ENSG00000090530	55214	P3H2	1133.41972456497	0.177790089122675	0.207268857459791	0.857775216699718	0.391016597212578	0.952516687385103	NOT
1729	ENSG00000090534	7066	THPO	4.05247123001577	0.224686305425026	0.272253806100711	0.825282513559834	0.40921121708569	0.957139856773187	NOT
1730	ENSG00000090539	8646	CHRD	107.919322855988	0.137373119568381	0.157029780092095	0.874822084625056	0.381670718774132	0.952516687385103	NOT
1731	ENSG00000090554	2323	FLT3LG	10.1965087000955	0.0679329381883904	0.180764861014664	0.375808316987445	0.707059404242806	0.979767488106257	NOT
1732	ENSG00000090565	9727	RAB11FIP3	2319.22667485359	0.0212589151395046	0.0785709565987421	0.270569636157961	0.786722051805602	0.98470295757277	NOT
1733	ENSG00000090581	84572	GNPTG	1588.07387770612	-0.05039274692162	0.108348094506471	-0.465100444554754	0.641859527655218	0.974952960759892	NOT
1734	ENSG00000090612	10795	ZNF268	940.344336806998	0.127944149548727	0.106040057670628	1.20656431502645	0.227599976480573	0.944222664126892	NOT
1735	ENSG00000090615	2802	GOLGA3	6332.21115921729	-0.0356271252374009	0.130659118701663	-0.272672321621495	0.785105112865643	0.98470295757277	NOT
1736	ENSG00000090621	8761	PABPC4	2518.03165034394	0.0908112208292952	0.0921380718627828	0.98559931842872	0.324329772629574	0.948510280442835	NOT
1737	ENSG00000090661	79603	CERS4	2748.43410954884	-0.104739812783632	0.116767914912801	-0.89699137697071	0.369723518350616	0.951002361706153	NOT
1738	ENSG00000090674	57192	MCOLN1	853.231218370489	0.0944789370711322	0.111776070731735	0.845251908146634	0.397970205963007	0.953256312120062	NOT
1739	ENSG00000090686	84196	USP48	2058.65262539232	-0.0537798528898882	0.0648701491000245	-0.829038527520017	0.407082606464308	0.957019332165588	NOT
1740	ENSG00000090776	1947	EFNB1	285.637444827649	0.0585290164409932	0.13365169192743	0.43792200156189	0.661442825926784	0.976684005710534	NOT
1741	ENSG00000090857	55066	PDPR	848.330971262648	0.0936142943697342	0.156884415675971	0.596708691340542	0.550701888838349	0.968473505278743	NOT
1742	ENSG00000090861	16	AARS1	8667.68604493543	-0.179032013156319	0.0791472073515782	-2.26201301533034	0.0236965991718687	0.757425973359212	NOT
1743	ENSG00000090863	2734	GLG1	4201.0095500385	0.0841580786257378	0.0883440323271054	0.952617583880839	0.340783864691649	0.949866434141652	NOT
1744	ENSG00000090889	24137	KIF4A	41.9601017899476	0.0430176857669012	0.122965094727156	0.34983656022347	0.726461359553444	0.981978002548245	NOT
1745	ENSG00000090905	27327	TNRC6A	2337.77680284116	0.00961372773863304	0.119135142650822	0.080695985455864	0.935683729548104	0.997778469319209	NOT
1746	ENSG00000090924	64857	PLEKHG2	229.05241207763	0.115713794750469	0.145840943312491	0.793424618095969	0.427530472387739	0.957368247761898	NOT
1747	ENSG00000090932	10683	DLL3	35.9327442283858	0.0672813202857288	0.154437474163412	0.435654109536507	0.66308770578672	0.976684005710534	NOT
1748	ENSG00000090971	57106	NAT14	1601.53246539733	-0.08619443824894	0.135554007357992	-0.635867872362521	0.524862544561782	0.965598666302419	NOT
1749	ENSG00000090975	57605	PITPNM2	4118.49504260289	-0.123650221878314	0.111210087789125	-1.11186156163079	0.266197677866426	0.946889519000067	NOT
1750	ENSG00000090989	55763	EXOC1	1419.45485910605	-0.0211187273172348	0.0794041641568949	-0.265964984852762	0.790266176080717	0.984994490435516	NOT
1751	ENSG00000091009	54439	RBM27	823.827228520362	-0.132340518569177	0.0999510859946524	-1.32405283296529	0.185485498801121	0.933307745205764	NOT
1752	ENSG00000091039	114882	OSBPL8	1608.02783822889	-0.29007151445757	0.190598117304281	-1.52190125778884	0.128033823981783	0.916296108576733	NOT
1753	ENSG00000091073	113878	DTX2	132.858546955072	0.0803669139332573	0.165565396963384	0.485408880160093	0.627386334449905	0.973352797761357	NOT
1754	ENSG00000091106	58484	NLRC4	43.8675203210962	-0.175694970151152	0.137311224172938	-1.27953829855796	0.200707561917768	0.936982618964429	NOT
1755	ENSG00000091127	54517	PUS7	156.335638200065	0.0515695367533373	0.139600951791016	0.369406770453381	0.711824552227531	0.980343470773384	NOT
1756	ENSG00000091129	4897	NRCAM	5595.30609772344	-0.0470052129034498	0.141023902092224	-0.333313801462609	0.73889742241235	0.983332544442073	NOT
1757	ENSG00000091136	3912	LAMB1	448.581127842051	0.195094954330644	0.138581218393397	1.40780227358673	0.159189626965333	0.930692742630533	NOT
1758	ENSG00000091137	5172	SLC26A4	24.4262637085072	-0.0197910113102936	0.301525100034925	-0.0656363642960445	0.947667337002075	0.997778469319209	NOT
1759	ENSG00000091140	1738	DLD	3038.64932725421	-0.130966197530118	0.0942375148359118	-1.38974587517677	0.164606058935906	0.930692742630533	NOT
1760	ENSG00000091157	23335	WDR7	2701.44320008877	-0.0801779915260671	0.13263126353532	-0.604518040384313	0.545499278818188	0.968473505278743	NOT
1761	ENSG00000091164	9352	TXNL1	3013.9186197474	-0.125560403951026	0.076568209783641	-1.63985032829973	0.101036290835594	0.894801427077942	NOT
1762	ENSG00000091262	368	ABCC6	42.3082395744882	-0.313501168469704	0.20229927756137	-1.54969000506984	0.121215938244725	0.911354485234956	NOT
1763	ENSG00000091317	54918	CMTM6	825.101348188589	0.093852567219934	0.0992765848863731	0.945364582467788	0.344472777425914	0.950609485824193	NOT
1764	ENSG00000091409	3655	ITGA6	538.576035480358	-0.0616966967937664	0.263801541652069	-0.233875421680207	0.815081694756422	0.987156449139491	NOT
1765	ENSG00000091428	11069	RAPGEF4	1206.90179547094	-0.185704541233461	0.129950672225986	-1.42903871178533	0.152993107215065	0.930692742630533	NOT
1766	ENSG00000091436	51776	MAP3K20	429.197284758978	-0.115560442766847	0.204360219292472	-0.565474255052847	0.571751230553475	0.96886464624008	NOT
1767	ENSG00000091482	23676	SMPX	32.0663899472196	-0.246979451440547	0.209353495408974	-1.17972451789291	0.238109799181573	0.946078754771159	NOT
1768	ENSG00000091483	2271	FH	2020.82244813492	-0.0875363571496839	0.112215837366052	-0.780071326867499	0.435348892627633	0.957843583586885	NOT
1769	ENSG00000091490	23231	SEL1L3	1874.01553961024	0.172644057824141	0.12107625248381	1.42591180584506	0.153893801181472	0.930692742630533	NOT
1770	ENSG00000091513	7018	TF	124700.99218922	0.215198138385558	0.16936618786335	1.27060862088475	0.203867918495058	0.936982618964429	NOT
1771	ENSG00000091527	55573	CDV3	2316.77429838917	0.0382599729016127	0.0682161649916607	0.560863732317552	0.574890435691191	0.968934894711668	NOT
1772	ENSG00000091536	51168	MYO15A	207.810010840934	-0.440230917408637	0.20182876929156	-2.18120993827537	0.0291678920855094	0.7623406308635	NOT
1773	ENSG00000091542	54890	ALKBH5	5562.16070337123	-0.126773343432641	0.0908571587766494	-1.39530384990668	0.162924231613151	0.930692742630533	NOT
1774	ENSG00000091592	22861	NLRP1	26.4544333205803	0.197661545321454	0.210963314670468	0.936947476532628	0.348785576067725	0.950609485824193	NOT
1775	ENSG00000091622	83394	PITPNM3	1206.99241519837	0.269234867900713	0.173653919286073	1.55041054649151	0.121043008804222	0.911103774993411	NOT
1776	ENSG00000091640	9552	SPAG7	2073.9830629125	-0.156602102698267	0.122790225174587	-1.2753629409475	0.202180809307903	0.936982618964429	NOT
1777	ENSG00000091651	23594	ORC6	44.1124503009287	0.189372340474823	0.146414842935631	1.29339578336383	0.195874207755554	0.935117167959724	NOT
1778	ENSG00000091656	79776	ZFHX4	1062.07397460175	-0.307982427554239	0.250659858034702	-1.22868667511812	0.219189304016528	0.942341483270161	NOT
1779	ENSG00000091664	57084	SLC17A6	2973.34099757014	-0.425428604292638	0.274084390129523	-1.55218107857801	0.120618902188284	0.910289742121768	NOT
1780	ENSG00000091732	51530	ZC3HC1	344.537103212644	0.0506341707599815	0.10250065845802	0.493988736479377	0.621314134183067	0.973352797761357	NOT
1781	ENSG00000091831	2099	ESR1	118.660431720414	-0.207087522513598	0.228221181459309	-0.90739834571631	0.364196183932367	0.950609485824193	NOT
1782	ENSG00000091844	26575	RGS17	197.344827106855	-0.207713591914564	0.146317887589611	-1.41960491185571	0.155722734645086	0.930692742630533	NOT
1783	ENSG00000091879	285	ANGPT2	67.3516066798743	-0.695596325371602	0.430296063521494	-1.616552844288	0.105974837816528	0.897558808687092	NOT
1784	ENSG00000091947	84336	TMEM101	524.443441306565	0.0416208469618751	0.11514257983978	0.361472246147258	0.71774644877731	0.981065192439504	NOT
1785	ENSG00000091972	4345	CD200	954.955214922209	-0.0682252457688532	0.106582619586934	-0.640116053004356	0.522097153283067	0.965598666302419	NOT
1786	ENSG00000091986	151887	CCDC80	804.944385403978	0.211029470221454	0.142787381204554	1.4779280104531	0.139427048075015	0.925109356062858	NOT
1787	ENSG00000092010	5720	PSME1	1545.80789034024	0.0947671386236054	0.156000100865011	0.607481265064107	0.543531572182083	0.968473505278743	NOT
1788	ENSG00000092020	55012	PPP2R3C	727.230144524241	-0.0452654545407407	0.103727730523157	-0.436387206318325	0.662555819696364	0.976684005710534	NOT
1789	ENSG00000092036	54930	HAUS4	197.008801365605	-0.138937859868513	0.139360223167111	-0.996969269358218	0.318779426618463	0.948510280442835	NOT
1790	ENSG00000092051	84502	JPH4	2692.99209976475	-0.103443150400994	0.161888316238656	-0.638978480994872	0.522836930968513	0.965598666302419	NOT
1791	ENSG00000092054	4625	MYH7	12.6310522726813	0.199982479332461	0.303144676644908	0.659693191864003	0.509450736526198	0.965598666302419	NOT
1792	ENSG00000092068	23428	SLC7A8	2089.77144620112	0.187987981905436	0.115877508686459	1.62229913325193	0.104739314199029	0.897558808687092	NOT
1793	ENSG00000092094	55644	OSGEP	767.445413073152	0.0115680322175043	0.139407547694573	0.0829799563137613	0.93386747718464	0.997778469319209	NOT
1794	ENSG00000092096	51310	SLC22A17	8545.71821475007	0.0525942613902317	0.106534418613304	0.493683281655078	0.621529874087405	0.973352797761357	NOT
1795	ENSG00000092098	55072	RNF31	425.67610576956	0.356532629593738	0.13411244493774	2.65846044160371	0.00784985654329559	0.61018712705776	NOT
1796	ENSG00000092108	23256	SCFD1	1074.04593220616	0.00489288845415651	0.0827708015656613	0.0591137014696545	0.952861545532134	0.997778469319209	NOT
1797	ENSG00000092140	55632	G2E3	644.99031010288	-0.203323034641902	0.137688109331273	-1.47669276329965	0.13975801289518	0.925109356062858	NOT
1798	ENSG00000092148	25831	HECTD1	5635.84739768091	0.0620507973492544	0.116460432053702	0.532805831603316	0.594167996606132	0.970523227150773	NOT
1799	ENSG00000092199	3183	HNRNPC	2707.38872397249	-0.00435091677375387	0.0940882485772473	-0.0462429351119415	0.963116621787825	0.997778469319209	NOT
1800	ENSG00000092200	57096	RPGRIP1	3955.3865830417	0.0219609737873462	0.17249448994556	0.127314059679687	0.898691832844289	0.995833151056632	NOT
1801	ENSG00000092201	11198	SUPT16H	2856.71259639324	0.0469442651188034	0.0478839180592313	0.98037643997165	0.326900335015446	0.948510280442835	NOT
1802	ENSG00000092203	9878	TOX4	1513.60731989913	0.0643639175457743	0.0550483140492213	1.16922595464456	0.242312606720819	0.946889519000067	NOT
1803	ENSG00000092208	8487	GEMIN2	186.261965446644	-0.0407428887280717	0.123543914446567	-0.329784667343472	0.741562673545116	0.983332544442073	NOT
1804	ENSG00000092295	7051	TGM1	91.8007777547305	-0.179393168104704	0.208207746487578	-0.861606597886146	0.388904039031965	0.952516687385103	NOT
1805	ENSG00000092330	26277	TINF2	1223.23452087473	0.0845161661456689	0.0808919693753812	1.04480292417495	0.296114063133558	0.946971724606609	NOT
1806	ENSG00000092421	57556	SEMA6A	1355.09301353766	-0.00665332743565633	0.134632514327977	-0.0494184296331883	0.960585841381909	0.997778469319209	NOT
1807	ENSG00000092439	54822	TRPM7	902.108611913616	0.0162146741580345	0.11893587825681	0.136331226503607	0.891559439153308	0.994649413291788	NOT
1808	ENSG00000092445	7301	TYRO3	372.638754274566	0.122777514719004	0.133921840850889	0.916784849572867	0.359255393195038	0.950609485824193	NOT
1809	ENSG00000092470	79968	WDR76	319.453303011399	0.0442174021823497	0.102921453052541	0.429622793605302	0.667470053630283	0.976806264890358	NOT
1810	ENSG00000092529	825	CAPN3	20.2859737520014	-0.00104654643235593	0.183610301372347	-0.00569982416309865	0.995452222925679	0.998770064547458	NOT
1811	ENSG00000092531	8773	SNAP23	214.999696940505	-0.0259452140808461	0.125416075685516	-0.206873113666102	0.836108954486596	0.989283690286508	NOT
1812	ENSG00000092607	6913	TBX15	13.1672252449561	0.0533892100368303	0.286478357270555	0.186363851515696	0.852159438107155	0.989984767531444	NOT
1813	ENSG00000092621	26227	PHGDH	653.036485797336	-0.154975425451021	0.220041979249961	-0.704299361327658	0.481246363980266	0.965162722933836	NOT
1814	ENSG00000092758	1299	COL9A3	1422.12399904493	-0.0949437854811111	0.181111603442509	-0.524228065327959	0.600119922782507	0.970805917353558	NOT
1815	ENSG00000092820	7430	EZR	1302.9572458105	0.0167604027126492	0.219381334192826	0.076398490210282	0.939102070734707	0.997778469319209	NOT
1816	ENSG00000092841	4637	MYL6	16326.6039093697	-0.17566311041293	0.181169059456739	-0.969608778340409	0.332241535639429	0.948510280442835	NOT
1817	ENSG00000092847	26523	AGO1	1384.58123372088	0.066952805424847	0.100462443724898	0.666446116005177	0.505125994390257	0.965598666302419	NOT
1818	ENSG00000092850	27285	TEKT2	15.0200509870454	0.102769722514821	0.20660566770332	0.497419667413945	0.61889313925413	0.973352797761357	NOT
1819	ENSG00000092853	63967	CLSPN	323.088813131607	0.246505489624253	0.218137000455281	1.13004895597612	0.258455596416944	0.946889519000067	NOT
1820	ENSG00000092871	117584	RFFL	725.334627772128	0.109033383066049	0.103343102076965	1.05506203002157	0.291396956173527	0.946889519000067	NOT
1821	ENSG00000092929	201294	UNC13D	870.489529291534	0.11322529619674	0.237797856094186	0.47614094616519	0.633973967571157	0.973866950524308	NOT
1822	ENSG00000092931	79157	MFSD11	1057.52104717998	-0.0164631981238105	0.102307651427936	-0.160918542201186	0.872157558062965	0.991873141391445	NOT
1823	ENSG00000092964	1808	DPYSL2	15152.2328665363	-0.160539526119032	0.135138526251089	-1.18796268223872	0.234848112353441	0.944336366936697	NOT
1824	ENSG00000092969	7042	TGFB2	900.369874765986	-0.00304121947881318	0.216934338232277	-0.0140190783238607	0.988814760230929	0.998435229491633	NOT
1825	ENSG00000092978	55105	GPATCH2	399.717742393802	0.067982054209882	0.0954241446700341	0.71241984347836	0.47620483126588	0.964786528681658	NOT
1826	ENSG00000093000	10762	NUP50	472.919247159498	-0.0024856233111643	0.0718265572892319	-0.0346059090811658	0.972393989558325	0.997909485899066	NOT
1827	ENSG00000093009	8318	CDC45	6.11087975032279	0.153129403532033	0.263972710464104	0.580095583603351	0.561850161835898	0.968473505278743	NOT
1828	ENSG00000093010	1312	COMT	2067.56155955725	-0.0508220280968528	0.128820008530562	-0.394519676536084	0.693197402999595	0.979091804188537	NOT
1829	ENSG00000093072	51816	ADA2	598.451116613893	0.219763595264963	0.267503012421591	0.821536898876527	0.41134051524952	0.957139856773187	NOT
1830	ENSG00000093144	55862	ECHDC1	1271.78005619184	-0.12947475752164	0.116350450412227	-1.11279979633008	0.265794422906611	0.946889519000067	NOT
1831	ENSG00000093167	9209	LRRFIP2	1339.4692203306	0.0198625997542787	0.0660047952328769	0.300926617288938	0.76347045286704	0.98411211083881	NOT
1832	ENSG00000093183	9117	SEC22C	991.143661293572	-0.0901813273417316	0.114058492216201	-0.790658596212108	0.429143243229987	0.957740150626458	NOT
1833	ENSG00000093217	9942	XYLB	74.0226858546499	0.243084668567444	0.223131263058771	1.08942451736769	0.275966724556208	0.946889519000067	NOT
1834	ENSG00000094631	10013	HDAC6	3916.61805138605	-0.11661163933989	0.0656935931304082	-1.77508389757894	0.0758840353422705	0.878922693286835	NOT
1835	ENSG00000094804	990	CDC6	29.0930793719886	0.104060521986623	0.161289172725383	0.645179835870325	0.518810651747674	0.965598666302419	NOT
1836	ENSG00000094841	139596	UPRT	340.787914389828	-0.121891607405296	0.0826789722981081	-1.47427579246876	0.140407350204717	0.925109356062858	NOT
1837	ENSG00000094880	8697	CDC23	650.811200671224	0.0445333575862892	0.058780202266579	0.75762511643499	0.448675439742129	0.962176961455257	NOT
1838	ENSG00000094914	8086	AAAS	1052.31286318306	-0.032364140050171	0.102144211082412	-0.316847520845396	0.751359304055662	0.98411211083881	NOT
1839	ENSG00000094916	23468	CBX5	3757.70672991338	-0.0145737358345755	0.161457752610783	-0.0902634627258037	0.928077854113289	0.997778469319209	NOT
1840	ENSG00000094963	2327	FMO2	88.5074533416223	0.0548051942586006	0.303426043055227	0.180621260148805	0.856664867163882	0.989984767531444	NOT
1841	ENSG00000094975	51430	SUCO	3155.54588453448	0.0605649308639364	0.1076467090411	0.56262686898131	0.573688991788821	0.968934894711668	NOT
1842	ENSG00000095002	4436	MSH2	1964.80396281001	-0.016073683669147	0.117581213280021	-0.136702821996464	0.891265698845387	0.994628645236377	NOT
1843	ENSG00000095015	4214	MAP3K1	2706.82606467596	0.0565771451156234	0.162682718221863	0.347776000634958	0.728008414628496	0.981978002548245	NOT
1844	ENSG00000095059	1725	DHPS	3459.63342944093	-0.155734035905303	0.159333945992493	-0.977406508922088	0.328367941907373	0.948510280442835	NOT
1845	ENSG00000095066	29911	HOOK2	758.228775983542	-0.128498851260401	0.107969300961342	-1.19014247676207	0.233990397584679	0.944222664126892	NOT
1846	ENSG00000095139	372	ARCN1	3151.12799044342	0.0132888440740115	0.0782896667325095	0.169739438531719	0.865215056633699	0.991439301857177	NOT
1847	ENSG00000095203	54566	EPB41L4B	419.915610563474	-0.135379455193906	0.124308145091538	-1.08906343260303	0.276125914032216	0.946889519000067	NOT
1848	ENSG00000095209	55151	TMEM38B	467.53968595306	-0.198169789932117	0.13514381243108	-1.46636228745714	0.142549614677436	0.925109356062858	NOT
1849	ENSG00000095261	5711	PSMD5	563.89998771272	0.0236462797910728	0.0659061998893796	0.358786879394684	0.719754528787277	0.98150731656937	NOT
1850	ENSG00000095303	5742	PTGS1	109.181722576783	0.570883031053476	0.298527012496095	1.91233291178614	0.055833506988779	0.832721626943592	NOT
1851	ENSG00000095319	23511	NUP188	1662.88742908821	0.0283841908572866	0.0794431892295358	0.357289166416468	0.720875339435284	0.98158978068731	NOT
1852	ENSG00000095321	1384	CRAT	861.546893334394	-0.0631808032184727	0.101994327713502	-0.61945408764245	0.535617258935329	0.968473505278743	NOT
1853	ENSG00000095370	10044	SH2D3C	259.033630519067	-0.0385023156380213	0.108687022702188	-0.354249428135693	0.723151963869243	0.98158978068731	NOT
1854	ENSG00000095380	54187	NANS	521.930343542122	-0.278246414858293	0.137715150584959	-2.02044882989572	0.0433368527876634	0.829863442960705	NOT
1855	ENSG00000095383	55357	TBC1D2	295.926460326236	-0.0544826579660149	0.118249924111166	-0.460741589269825	0.644984012953156	0.974952960759892	NOT
1856	ENSG00000095397	25861	WHRN	2198.93534128943	0.0963841380268818	0.159446553367766	0.604491824947574	0.54551670273804	0.968473505278743	NOT
1857	ENSG00000095464	5146	PDE6C	1126.35093226325	-0.129083187901213	0.191031614610705	-0.675716363305968	0.499220744773479	0.965598666302419	NOT
1858	ENSG00000095485	55280	CWF19L1	428.163092347645	0.0980091229691483	0.103290919306517	0.948864853049714	0.342689352332586	0.950609485824193	NOT
1859	ENSG00000095539	57715	SEMA4G	425.664250284613	-0.0919842311490146	0.116407008982859	-0.790194954348148	0.42941392228217	0.957740150626458	NOT
1860	ENSG00000095564	9044	BTAF1	1989.99854213364	0.144248277896371	0.143913875729748	1.00232362699516	0.316187314905277	0.948510280442835	NOT
1861	ENSG00000095574	64376	IKZF5	1282.15456071059	-0.163299976887896	0.127106680258448	-1.28474739923862	0.198880568892789	0.936982618964429	NOT
1862	ENSG00000095585	29760	BLNK	10.140390202443	0.578467804738327	0.320192007356586	1.80662787155118	0.0708203207691772	0.877098507142227	NOT
1863	ENSG00000095587	7093	TLL2	23.3990909171758	0.117382467470282	0.205402410838634	0.571475607277553	0.567677290625068	0.968473505278743	NOT
1864	ENSG00000095596	1592	CYP26A1	208.341225052511	-0.0692068459785795	0.418992752212499	-0.165174327272086	0.868806771566559	0.991483599559569	NOT
1865	ENSG00000095637	10580	SORBS1	2610.42147608009	0.194533131540545	0.244482748848808	0.795692671391093	0.426210687535365	0.957139856773187	NOT
1866	ENSG00000095713	55118	CRTAC1	2272.68624472596	-0.246387827928799	0.138178206381782	-1.78311641452371	0.0745673549599826	0.878922693286835	NOT
1867	ENSG00000095739	25805	BAMBI	555.951545638583	0.0335306965669423	0.207335863877124	0.161721643038148	0.871525060216121	0.991873141391445	NOT
1868	ENSG00000095752	3589	IL11	35.4758382916089	0.243852388210951	0.172446862159635	1.41407263174911	0.157340577880136	0.930692742630533	NOT
1869	ENSG00000095777	53904	MYO3A	874.004485272043	0.282682438697514	0.227348463302306	1.24338838535112	0.213724748192964	0.940967828341183	NOT
1870	ENSG00000095787	51322	WAC	6579.03994724433	-0.103081462130022	0.0719946606739103	-1.43179315195214	0.152203027691076	0.930692742630533	NOT
1871	ENSG00000095794	1390	CREM	679.430001567409	-0.184634712414765	0.131377125777088	-1.40537944731749	0.159908475000734	0.930692742630533	NOT
1872	ENSG00000095906	10101	NUBP2	1456.7364725291	-0.0947368308927858	0.159128255252815	-0.595348894778446	0.551610278852561	0.968473505278743	NOT
1873	ENSG00000095932	284422	SMIM24	1634.65059442309	-0.0117084679877018	0.299807983406296	-0.0390532228484211	0.968847955252914	0.997909485899066	NOT
1874	ENSG00000095951	3096	HIVEP1	804.296624799074	-0.0749284079437403	0.150253641593343	-0.498679480571471	0.618005202418137	0.973352797761357	NOT
1875	ENSG00000095970	54209	TREM2	61.1886438476817	0.831258998947822	0.331780924115298	2.50544542656994	0.0122297269647529	0.668905063408172	UP
1876	ENSG00000096060	2289	FKBP5	1617.69952334434	-0.0697896795633881	0.262425621393517	-0.265940799502713	0.790284802673085	0.984994490435516	NOT
1877	ENSG00000096063	6732	SRPK1	1858.77566878044	-0.157189597935237	0.0992913021875612	-1.58311548415697	0.113395144995222	0.906717043939234	NOT
1878	ENSG00000096070	27154	BRPF3	1211.02021534447	0.0637626652072871	0.131250333631214	0.485809547627109	0.627102204327161	0.973352797761357	NOT
1879	ENSG00000096080	55168	MRPS18A	279.98585585188	-0.0588093865178662	0.134806294511053	-0.436251042513778	0.662654598205649	0.976684005710534	NOT
1880	ENSG00000096092	28978	TMEM14A	1134.51501625728	-0.266950777827497	0.113784684632519	-2.34610465098749	0.0189707800944802	0.715028823105198	NOT
1881	ENSG00000096093	114327	EFHC1	1304.49215366971	0.0691766630733299	0.0779308993349055	0.887666685021117	0.374720071424597	0.951590856699778	NOT
1882	ENSG00000096384	3326	HSP90AB1	9742.47927325275	-0.11661346156652	0.120192084539115	-0.970225801588208	0.331933952453598	0.948510280442835	NOT
1883	ENSG00000096401	988	CDC5L	1531.63934975533	-0.00963679636338211	0.0946969798282466	-0.101764558709903	0.918943557613246	0.997778469319209	NOT
1884	ENSG00000096433	3710	ITPR3	876.733614293531	-0.00844339716282981	0.0813148162991844	-0.103835900357491	0.917299576081012	0.997778469319209	NOT
1885	ENSG00000096654	7738	ZNF184	207.088276190184	0.0690786809620905	0.107618555811806	0.641884482104455	0.520948190580537	0.965598666302419	NOT
1886	ENSG00000096696	1832	DSP	1770.15267337716	0.191144594153036	0.174662490933493	1.09436544235373	0.273794733949848	0.946889519000067	NOT
1887	ENSG00000096717	23411	SIRT1	799.041806257926	0.048744998738845	0.101690388153724	0.479347159784243	0.63169167760578	0.97336371027644	NOT
1888	ENSG00000096746	3189	HNRNPH3	4544.34863185611	-0.157125542827306	0.113942950401224	-1.37898432745531	0.167899586135009	0.930916009581337	NOT
1889	ENSG00000096872	80173	IFT74	459.30135172378	0.0562497211382192	0.0948824573678316	0.592835838137659	0.553291020923132	0.968473505278743	NOT
1890	ENSG00000096968	3717	JAK2	964.970491270234	-0.0693688648354678	0.153913426008281	-0.450700544030095	0.652205390206109	0.974960582957441	NOT
1891	ENSG00000097007	25	ABL1	1741.32445032957	0.113387078927682	0.142265909797887	0.797008075151441	0.425446341507985	0.957139856773187	NOT
1892	ENSG00000097021	11332	ACOT7	4367.8498112413	-0.268247412638732	0.142058118674432	-1.88829343329191	0.0589865684037001	0.842015502682405	NOT
1893	ENSG00000097033	51100	SH3GLB1	2079.14824733405	0.0243489113411757	0.104786053294091	0.232367863620538	0.816252306968827	0.987156449139491	NOT
1894	ENSG00000097046	8317	CDC7	556.544834988153	0.00484626388282863	0.18086981405014	0.0267942105667514	0.978623870860221	0.998068449200323	NOT
1895	ENSG00000097096	84144	SYDE2	687.342508942702	0.14178136855339	0.275360645936026	0.514893361291467	0.606627540199864	0.97276035787393	NOT
1896	ENSG00000099139	5125	PCSK5	520.657245133673	0.0234563443412978	0.157062653144059	0.149343869288796	0.88128230070504	0.993084921694625	NOT
1897	ENSG00000099194	6319	SCD	3150.30514975222	-0.398543118234145	0.252112185285079	-1.58081656300542	0.113919986308087	0.906717043939234	NOT
1898	ENSG00000099203	11018	TMED1	472.110932829336	0.0289978859536529	0.147506864521126	0.196586688001221	0.844150988765827	0.989604360991814	NOT
1899	ENSG00000099204	3983	ABLIM1	9425.73898912565	0.0320076664792696	0.0931696228911317	0.343541870043527	0.731190847491573	0.982789326900443	NOT
1900	ENSG00000099219	79956	ERMP1	845.767680901547	-0.0737130592649814	0.163571841910808	-0.450646385122785	0.652244429856822	0.974960582957441	NOT
1901	ENSG00000099246	22931	RAB18	4747.86927422042	-0.191528034999812	0.120491654030531	-1.58955436823268	0.111935289780389	0.906717043939234	NOT
1902	ENSG00000099250	8829	NRP1	505.700454712163	0.225578452721701	0.203431849326323	1.10886497600409	0.267488434980321	0.946889519000067	NOT
1903	ENSG00000099251	158160	HSD17B7P2	11.4816235610653	-0.1960064816339	0.248456826738031	-0.788895536529433	0.430173064689659	0.957740150626458	NOT
1904	ENSG00000099256	56952	PRTFDC1	516.573368557215	-0.0155921511847901	0.125514483465301	-0.124225912056601	0.901136406290382	0.996288691173834	NOT
1905	ENSG00000099260	54873	PALMD	202.464894021532	0.286852733542054	0.155708253067642	1.84224488998307	0.0654393369036206	0.862935425084855	NOT
1906	ENSG00000099282	23555	TSPAN15	308.14054672213	0.115299839219426	0.135236043882299	0.852582166036856	0.393891055886482	0.952665933115992	NOT
1907	ENSG00000099284	55506	MACROH2A2	384.107363823185	0.0188418146515424	0.108136606363729	0.174240854093071	0.861676179654383	0.990438074054706	NOT
1908	ENSG00000099290	387680	WASHC2A	148.795761635763	-0.0236166755624562	0.105266959523773	-0.224350315324942	0.822484727889516	0.988447180396985	NOT
1909	ENSG00000099308	23031	MAST3	391.843915741461	-0.206135921561025	0.180597424980953	-1.14141118890685	0.253698850694317	0.946889519000067	NOT
1910	ENSG00000099326	7593	MZF1	1772.01950648536	-0.0209559983137139	0.133152787735605	-0.157383098544848	0.874942932865456	0.991873141391445	NOT
1911	ENSG00000099330	79629	OCEL1	491.672119055944	-0.150479784413755	0.136760005864583	-1.10032010793241	0.271192674027767	0.946889519000067	NOT
1912	ENSG00000099331	4650	MYO9B	4022.85806860281	-0.0335954240827897	0.140520001308503	-0.239079303799841	0.811044089656793	0.986829755620013	NOT
1913	ENSG00000099337	9424	KCNK6	7.79518961205709	-0.0585049611788671	0.249907305709168	-0.23410664611363	0.814902186436861	0.987156449139491	NOT
1914	ENSG00000099338	57828	CATSPERG	23.702531575607	0.434274223103409	0.1668216229041	2.60322502289202	0.00923513171119746	0.626097305702416	NOT
1915	ENSG00000099341	5714	PSMD8	2895.6766503644	-0.110987964235452	0.111039370194423	-0.999537047455503	0.317534601648522	0.948510280442835	NOT
1916	ENSG00000099364	54620	FBXL19	1211.86522871694	-0.00212290894904572	0.106609296313012	-0.0199129815359884	0.984112789430704	0.998252040023767	NOT
1917	ENSG00000099365	112755	STX1B	4096.47434721929	-0.25412516787293	0.157289220998404	-1.61565532755426	0.106168854520482	0.898041451032623	NOT
1918	ENSG00000099377	80270	HSD3B7	46.1948701421266	0.0852377637236889	0.168680005648997	0.505322272166973	0.613332502113377	0.973352797761357	NOT
1919	ENSG00000099381	9739	SETD1A	948.82891699802	0.130077343159866	0.103555197586108	1.25611602499917	0.209073906876364	0.939728459339677	NOT
1920	ENSG00000099385	9274	BCL7C	391.556486814994	0.126541364205591	0.137452031999953	0.920621997102483	0.357247813586988	0.950609485824193	NOT
1921	ENSG00000099617	1943	EFNA2	23.2180401770371	0.0235135629063501	0.196581432489905	0.119612328634128	0.904790253007837	0.996836143161702	NOT
1922	ENSG00000099622	1153	CIRBP	16413.8255211827	0.104194365991067	0.17282710613533	0.602882084419554	0.546587135066752	0.968473505278743	NOT
1923	ENSG00000099624	513	ATP5F1D	2170.06479889621	-0.345166574043914	0.168498048811703	-2.0484900358083	0.0405120074456467	0.810802747204518	NOT
1924	ENSG00000099625	255057	CBARP	421.764720509808	-0.211276549454808	0.257016866642864	-0.822033791845988	0.411057664968081	0.957139856773187	NOT
1925	ENSG00000099769	3483	IGFALS	64.1030485341808	0.0978140382607796	0.170851239517765	0.572509971463269	0.566976532387434	0.968473505278743	NOT
1926	ENSG00000099783	4670	HNRNPM	7184.55361247397	0.11565014850164	0.159868259367972	0.723409067934151	0.469428601782589	0.963698860544448	NOT
1927	ENSG00000099785	51257	MARCHF2	1097.82168426997	-0.0930637881184674	0.0981738296918748	-0.94794904518398	0.343155395079915	0.950609485824193	NOT
1928	ENSG00000099795	4713	NDUFB7	2207.47449589487	-0.191775080965568	0.196247871939848	-0.977208461268561	0.328465959929712	0.948510280442835	NOT
1929	ENSG00000099797	9524	TECR	2900.52440446672	-0.158539312150185	0.123961600562646	-1.27893889261348	0.200918575401819	0.936982618964429	NOT
1930	ENSG00000099800	26517	TIMM13	912.409585726814	-0.0574101698634396	0.144338740777576	-0.397746090579437	0.690817359015638	0.979091804188537	NOT
1931	ENSG00000099804	997	CDC34	2558.12930287775	-0.080272030473971	0.147859887002922	-0.542892545781432	0.58720378860464	0.969649351719059	NOT
1932	ENSG00000099810	4507	MTAP	287.394063179556	-0.171564878524495	0.116990410567703	-1.46648667777099	0.14251574796558	0.925109356062858	NOT
1933	ENSG00000099812	126353	MISP	23.3843977891928	-0.0315389057104017	0.352391045349624	-0.0894997365188732	0.928684762971956	0.997778469319209	NOT
1934	ENSG00000099814	283638	CEP170B	8137.98236182251	-0.274971735121508	0.142493762992655	-1.92971067186767	0.0536426969232389	0.832329577182574	NOT
1935	ENSG00000099817	5434	POLR2E	3593.37523929603	-0.0991002495735074	0.101625851073936	-0.975148040840597	0.329486831459394	0.948510280442835	NOT
1936	ENSG00000099821	5442	POLRMT	622.598804246486	0.051402349912489	0.120690969291585	0.425900547606863	0.670180315880175	0.976910115020061	NOT
1937	ENSG00000099822	610	HCN2	2680.93047310641	-0.313745099945607	0.171870773450456	-1.82547092589915	0.0679299947329671	0.870499191249807	NOT
1938	ENSG00000099834	53841	CDHR5	35.076852998056	0.417546627256203	0.427156767702565	0.977502076115873	0.328320650444026	0.948510280442835	NOT
1939	ENSG00000099840	113177	IZUMO4	275.89198542683	-0.122557194878602	0.176571771502275	-0.69409279770987	0.487624015028122	0.965598666302419	NOT
1940	ENSG00000099849	8045	RASSF7	533.40218305076	-0.239710918777672	0.162453233973019	-1.47556877087152	0.140059693839314	0.925109356062858	NOT
1941	ENSG00000099860	4616	GADD45B	3262.83453006394	0.579498624997279	0.555852819551921	1.04253968786993	0.297161535038324	0.947099951831976	NOT
1942	ENSG00000099864	5064	PALM	2760.6857046702	-0.0707542997584096	0.12346754630022	-0.5730599001811	0.566604137054316	0.968473505278743	NOT
1943	ENSG00000099866	8174	MADCAM1	213.902110995932	-0.392442055989147	0.177492668978202	-2.2110324795293	0.0270335879767964	0.757425973359212	NOT
1944	ENSG00000099875	2872	MKNK2	6105.42674876521	0.00850367896819889	0.0990094949443274	0.0858875098088367	0.931555840548363	0.997778469319209	NOT
1945	ENSG00000099889	421	ARVCF	1492.4028016936	0.0910910328063071	0.111084978739668	0.820012155016772	0.412209177962723	0.957139856773187	NOT
1946	ENSG00000099899	27037	TRMT2A	823.213802537283	0.0795236677004701	0.114206564458326	0.696314332522349	0.486231999305814	0.965598666302419	NOT
1947	ENSG00000099901	5902	RANBP1	400.277003808769	-0.173928301446719	0.103133325372417	-1.68644132067555	0.0917108283296788	0.887907207794126	NOT
1948	ENSG00000099904	29801	ZDHHC8	1070.7063427629	0.00178963642705413	0.114966676599432	0.0155665665912011	0.98758017844524	0.998252040023767	NOT
1949	ENSG00000099910	84861	KLHL22	1000.36244286341	-0.0398053930440999	0.0844677697943735	-0.471249485348095	0.637462584247684	0.974760933522596	NOT
1950	ENSG00000099917	51586	MED15	1995.15642888166	-0.00415184910223558	0.070502686202667	-0.0588892328201606	0.953040334133548	0.997778469319209	NOT
1951	ENSG00000099940	9342	SNAP29	931.544361273511	0.0403189785560697	0.0606453258929276	0.664832416388608	0.506157686430523	0.965598666302419	NOT
1952	ENSG00000099942	1399	CRKL	2910.40644762416	-0.0296947357403384	0.0746322426877387	-0.397880790807549	0.690718060298013	0.979091804188537	NOT
1953	ENSG00000099949	8216	LZTR1	2032.3219181223	-0.0917620207012113	0.0914135062741204	-1.00381250475226	0.315468995871183	0.948510280442835	NOT
1954	ENSG00000099953	4320	MMP11	17.2490750748874	-0.0606940887670423	0.170745286739859	-0.355465675954578	0.722240754683924	0.98158978068731	NOT
1955	ENSG00000099954	27443	CECR2	1588.78049659108	0.0860854250978829	0.14667838839499	0.586899174717296	0.557271424096682	0.968473505278743	NOT
1956	ENSG00000099956	6598	SMARCB1	3316.49460825575	-0.00448701816831082	0.125985723197974	-0.0356152907997353	0.971589115761983	0.997909485899066	NOT
1957	ENSG00000099957	9127	P2RX6	464.983348876295	-0.34999952956193	0.196754058147257	-1.7788681608792	0.0752613791296344	0.878922693286835	NOT
1958	ENSG00000099958	91319	DERL3	110.796516193678	-0.292202166615529	0.242349947523553	-1.20570344496209	0.227931856253548	0.944222664126892	NOT
1959	ENSG00000099960	6545	SLC7A4	59.9995432846122	-0.0205605126922229	0.151764562463491	-0.135476374447882	0.892235242492728	0.995015417133197	NOT
1960	ENSG00000099968	23786	BCL2L13	8295.62990961275	0.0617089678122054	0.0926771997878464	0.665848428237663	0.505507986913093	0.965598666302419	NOT
1961	ENSG00000099974	100037417	DDTL	42.7196016546949	-0.130667425223756	0.157608617170751	-0.829062697010991	0.407068930534726	0.957019332165588	NOT
1962	ENSG00000099977	1652	DDT	118.112127735852	-0.197420099186063	0.153350849642663	-1.2873753203591	0.197963502117349	0.936585181488196	NOT
1963	ENSG00000099977	100037417	DDTL	118.112127735852	-0.197420099186063	0.153350849642663	-1.2873753203591	0.197963502117349	0.936585181488196	NOT
1964	ENSG00000099985	5008	OSM	9.5606497731223	0.447859000841228	0.383892025301591	1.16662751847836	0.243360825275099	0.946889519000067	NOT
1965	ENSG00000099991	23523	CABIN1	2750.01872497352	0.130594396577629	0.113667041706623	1.14892051923632	0.250588755752484	0.946889519000067	NOT
1966	ENSG00000099992	83874	TBC1D10A	1152.52093120008	0.126161340839959	0.189524063654769	0.665674523894601	0.505619160727338	0.965598666302419	NOT
1967	ENSG00000099994	56241	SUSD2	15.8736267727873	0.548121627563052	0.236272987817918	2.31986581549245	0.020348137339243	0.733045307383161	UP
1968	ENSG00000099995	10291	SF3A1	4496.81520369511	0.0525388290550154	0.080465634734697	0.652934998005559	0.513798185116627	0.965598666302419	NOT
1969	ENSG00000099998	2687	GGT5	96.8875530657076	0.615431772872348	0.282153593329079	2.18119417020701	0.0291690578468112	0.7623406308635	UP
1970	ENSG00000099999	200312	RNF215	716.869630359075	0.092813504920522	0.0923321270092788	1.00521354729752	0.314794033223874	0.948510280442835	NOT
1971	ENSG00000100003	23541	SEC14L2	3916.52248845623	0.0536798787256718	0.164435813579832	0.326448828616102	0.744084799234975	0.983332544442073	NOT
1972	ENSG00000100012	266629	SEC14L3	280.432599322146	0.145074621370803	0.214303693618556	0.676958100540371	0.498432538944166	0.965598666302419	NOT
1973	ENSG00000100014	23384	SPECC1L	835.433191742808	0.0772671028250336	0.0847416812032416	0.911795727060439	0.361876260136218	0.950609485824193	NOT
1974	ENSG00000100023	23759	PPIL2	1306.91194405582	0.0657859036705868	0.0684695331233458	0.960805495081666	0.336649975120496	0.948510280442835	NOT
1975	ENSG00000100024	51733	UPB1	157.946930980806	-0.427188485856104	0.181094881754984	-2.35892081386417	0.0183281662574473	0.715028823105198	NOT
1976	ENSG00000100027	29799	YPEL1	100.758210184833	0.116284280501476	0.139857248581245	0.831449793851226	0.405719579484365	0.956318722693953	NOT
1977	ENSG00000100028	6634	SNRPD3	1620.95950302774	0.00926072392184434	0.0984040523547176	0.0941091723383724	0.925022434248823	0.997778469319209	NOT
1978	ENSG00000100029	23481	PES1	891.184739348048	0.122271513878785	0.101552236096103	1.20402581547367	0.228579600779745	0.944222664126892	NOT
1979	ENSG00000100030	5594	MAPK1	3852.26487596255	-0.031394426481041	0.0925062067190699	-0.339376433155259	0.734326169860649	0.98297229816226	NOT
1980	ENSG00000100031	2678	GGT1	14.1708984021188	-0.16722892245036	0.209360033251044	-0.798762399172125	0.424428197078042	0.957139856773187	NOT
1981	ENSG00000100034	9647	PPM1F	727.541624810335	0.216931935991142	0.0974680045672436	2.22567330637697	0.0260360720121538	0.757425973359212	NOT
1982	ENSG00000100036	339665	SLC35E4	251.807278385701	-0.013654507333531	0.103348700366439	-0.132120745448339	0.894888787257799	0.995833151056632	NOT
1983	ENSG00000100038	8940	TOP3B	9.53215699815924	0.0142993947815151	0.261454099853607	0.0546917978701486	0.956384003935248	0.997778469319209	NOT
1984	ENSG00000100053	1417	CRYBB3	15.2851225310932	0.0988977337196259	0.297749586478683	0.332150700490415	0.739775467716021	0.983332544442073	NOT
1985	ENSG00000100055	27128	CYTH4	24.8455285071301	0.848651550795763	0.286132526822203	2.96593875649481	0.00301760573875743	0.497715115901781	UP
1986	ENSG00000100056	8220	ESS2	618.535662466152	-0.0650157927976321	0.0907147555434884	-0.716705814926258	0.47355563714175	0.96394432053033	NOT
1987	ENSG00000100058	1416	CRYBB2P1	181.677011571049	0.0626576154515494	0.147797832630299	0.423941368668652	0.671608573255313	0.97701822536721	NOT
1988	ENSG00000100060	4242	MFNG	73.2333459470445	0.315475027948222	0.178786757050566	1.76453241365633	0.0776423830941888	0.880406586245255	NOT
1989	ENSG00000100065	29775	CARD10	55.7314203187928	0.3759168047777	0.168086623170281	2.23644688487124	0.0253225128948839	0.757425973359212	NOT
1990	ENSG00000100075	6576	SLC25A1	907.630990889618	-0.279269179880666	0.150548749531578	-1.85500829963445	0.0635950413909778	0.859275956092051	NOT
1991	ENSG00000100077	157	GRK3	1008.33102511042	-0.309157212713974	0.181670235895392	-1.70174938778629	0.0888023578857876	0.886962944226633	NOT
1992	ENSG00000100078	50487	PLA2G3	7.8268891179249	-0.632873463784128	0.356325642974276	-1.7761097924401	0.0757148225227587	0.878922693286835	NOT
1993	ENSG00000100083	26088	GGA1	1842.64270576756	0.0233451798956147	0.0829854131514919	0.281316667701558	0.77846752733438	0.98411211083881	NOT
1994	ENSG00000100084	7290	HIRA	1341.16219354072	0.0215913302348027	0.0774382560105925	0.278819944393496	0.780383007777646	0.98413405816934	NOT
1995	ENSG00000100092	23616	SH3BP1	78.0336929182229	0.0895354956582048	0.1665031853983	0.537740436881269	0.590756258244671	0.970523227150773	NOT
1996	ENSG00000100095	23544	SEZ6L	1005.58519343015	-0.024882139927765	0.151052358914336	-0.164725265507942	0.869160229634685	0.991483599559569	NOT
1997	ENSG00000100097	3956	LGALS1	2536.18275226937	-0.408926783386989	0.169058312798143	-2.41885049376572	0.0155696379644974	0.697793784301627	NOT
1998	ENSG00000100099	89781	HPS4	2103.83084801013	0.0939771084049178	0.0687866239279102	1.3662119615495	0.171872444181125	0.933307745205764	NOT
1999	ENSG00000100100	113791	PIK3IP1	1678.15875188365	0.238577506870548	0.156691163654942	1.5225970712422	0.127859542969061	0.915960889009402	NOT
[truncated: 14,989 more rows]
