# Supplementary material for: (–)-Epicatechin Provides Neuroprotection in Sodium Iodate-Induced Retinal Degeneration
Source: Front Med (Lausanne). 2022 Jun 27;9:879901. doi: 10.3389/fmed.2022.879901 (PMC9271623; doi:10.3389/fmed.2022.879901)
Supplement: Supplementary file 2 [file Data_Sheet_2.XLSX]

## Sheet: Sheet1
	ENSEMBL	ENTREZID	SYMBOL	baseMean	log2FoldChange	lfcSE	stat	pvalue	padj	change
31	ENSG00000003137	56603	CYP26B1	121.475	1.14518	0.316878	3.61396	0.000301558	0.194846	UP
176	ENSG00000008118	57172	CAMK1G	82.3733	-0.471357	0.195488	-2.41119	0.0159007	0.697979	DOWN
217	ENSG00000010030	51513	ETV7	25.3588	1.06601	0.422565	2.52271	0.0116453	0.655053	UP
236	ENSG00000010438	5646	PRSS3	17.6447	-0.853366	0.291936	-2.92312	0.00346541	0.497715	DOWN
268	ENSG00000011426	54443	ANLN	29.3991	-0.563523	0.221912	-2.5394	0.0111043	0.644693	DOWN
277	ENSG00000011600	7305	TYROBP	73.3786	0.667997	0.305632	2.18563	0.0288429	0.762341	UP
282	ENSG00000012171	7869	SEMA3B	540.929	0.504033	0.205265	2.45552	0.014068	0.692274	UP
285	ENSG00000012223	4057	LTF	82.3626	1.2973	0.635848	2.04028	0.0413228	0.817994	UP
355	ENSG00000019582	972	CD74	2867.46	0.884525	0.284354	3.11064	0.00186682	0.437746	UP
359	ENSG00000020181	25960	ADGRA2	664.975	0.487704	0.235909	2.06734	0.0387018	0.802423	UP
402	ENSG00000025423	8630	HSD17B6	70.8275	-0.513804	0.18373	-2.79652	0.00516565	0.549376	DOWN
404	ENSG00000025708	1890	TYMP	63.6349	0.99114	0.383552	2.58411	0.00976315	0.626097	UP
483	ENSG00000036828	846	CASR	16.7713	0.910946	0.459836	1.98102	0.0475887	0.829908	UP
541	ENSG00000043355	7546	ZIC2	123.727	0.478831	0.217878	2.1977	0.0279707	0.762341	UP
564	ENSG00000047457	1356	CP	5724.82	0.892099	0.412527	2.16253	0.0305777	0.766405	UP
632	ENSG00000051523	1535	CYBA	95.3388	0.494425	0.239892	2.06103	0.0392999	0.802423	UP
728	ENSG00000059378	64761	PARP12	119.095	0.741492	0.19877	3.7304	0.000191173	0.192599	UP
744	ENSG00000060566	84699	CREB3L3	28.7073	-0.57378	0.273176	-2.1004	0.0356934	0.795544	DOWN
756	ENSG00000061455	93166	PRDM6	35.0379	-0.480377	0.185975	-2.58302	0.0097939	0.626097	DOWN
804	ENSG00000064300	4804	NGFR	5983.51	0.619487	0.233052	2.65815	0.00785715	0.610187	UP
823	ENSG00000064886	1117	CHI3L2	57.3826	1.78066	0.549364	3.24132	0.00118977	0.350458	UP
887	ENSG00000066294	8832	CD84	17.2441	0.867385	0.333395	2.60167	0.00927704	0.626097	UP
889	ENSG00000066336	6688	SPI1	66.8278	0.48244	0.204963	2.35379	0.018583	0.715029	UP
948	ENSG00000068079	3430	IFI35	97.8658	0.851408	0.24789	3.43463	0.00059337	0.270118	UP
990	ENSG00000069535	4129	MAOB	595.726	0.509601	0.177289	2.87441	0.00404784	0.515602	UP
1190	ENSG00000075290	7479	WNT8B	37.8778	0.643763	0.301341	2.13633	0.0326527	0.775405	UP
1238	ENSG00000076604	9618	TRAF4	211.208	0.453948	0.191071	2.37581	0.0175107	0.711183	UP
1243	ENSG00000076716	2239	GPC4	50.5501	0.726496	0.235297	3.08757	0.00201802	0.449122	UP
1252	ENSG00000077009	27231	NMRK2	36.4743	-0.533777	0.263314	-2.02715	0.0426468	0.826674	DOWN
1272	ENSG00000077420	54518	APBB1IP	27.3899	0.858581	0.28161	3.04883	0.00229734	0.471335	UP
1286	ENSG00000077943	8516	ITGA8	136.344	-0.504426	0.18401	-2.7413	0.00611961	0.574856	DOWN
1342	ENSG00000079393	51207	DUSP13	10.8506	-0.730969	0.322057	-2.26969	0.0232265	0.757426	DOWN
1356	ENSG00000079931	26002	MOXD1	463.834	0.885196	0.288804	3.06504	0.00217641	0.46376	UP
1360	ENSG00000080007	55510	DDX43	15.833	0.880051	0.414783	2.12171	0.033862	0.787447	UP
1409	ENSG00000081479	4036	LRP2	2218.31	0.529159	0.256141	2.06589	0.0388391	0.802423	UP
1425	ENSG00000082074	2533	FYB1	36.6727	0.627836	0.318971	1.96831	0.0490319	0.829908	UP
1552	ENSG00000086205	2346	FOLH1	45.2339	0.726512	0.261545	2.77778	0.00547323	0.554247	UP
1564	ENSG00000086696	3294	HSD17B2	81.169	0.848347	0.383039	2.21478	0.0267753	0.757426	UP
1589	ENSG00000087250	4504	MT3	1784.28	-0.46238	0.230054	-2.00988	0.0444441	0.829908	DOWN
1599	ENSG00000087303	22795	NID2	17.3557	0.558641	0.275565	2.02726	0.042636	0.826674	UP
1627	ENSG00000088340	80307	FER1L4	283.434	0.523786	0.263655	1.98663	0.0469629	0.829908	UP
1685	ENSG00000089327	53827	FXYD5	82.5799	0.517782	0.207355	2.49708	0.0125222	0.668905	UP
1693	ENSG00000089639	51291	GMIP	49.48	0.475793	0.151417	3.14226	0.00167649	0.402428	UP
1875	ENSG00000095970	54209	TREM2	61.1886	0.831259	0.331781	2.50545	0.0122297	0.668905	UP
1967	ENSG00000099994	56241	SUSD2	15.8736	0.548122	0.236273	2.31987	0.0203481	0.733045	UP
1969	ENSG00000099998	2687	GGT5	96.8876	0.615432	0.282154	2.18119	0.0291691	0.762341	UP
1985	ENSG00000100055	27128	CYTH4	24.8455	0.848652	0.286133	2.96594	0.00301761	0.497715	UP
2017	ENSG00000100196	11015	KDELR3	55.3165	0.457982	0.170309	2.68913	0.00716384	0.598997	UP
2050	ENSG00000100285	4744	NEFH	13452.9	-0.602243	0.230189	-2.6163	0.00888888	0.620363	DOWN
2062	ENSG00000100311	5155	PDGFB	78.2745	0.553759	0.221944	2.49504	0.0125942	0.669132	UP
2063	ENSG00000100314	164633	CABP7	37.0335	0.831077	0.3138	2.64843	0.00808676	0.610693	UP
2085	ENSG00000100362	5816	PVALB	12681	-0.477469	0.184997	-2.58095	0.0098529	0.626097	DOWN
2087	ENSG00000100365	4689	NCF4	14.5798	0.615919	0.265189	2.32257	0.0202023	0.732847	UP
2090	ENSG00000100376	55007	FAM118A	458.185	-0.5318	0.231252	-2.29965	0.0214678	0.754386	DOWN
2185	ENSG00000100867	10202	DHRS2	69.195	0.759753	0.254025	2.99086	0.00278195	0.494869	UP
2212	ENSG00000101000	10544	PROCR	13.098	0.641095	0.247638	2.58884	0.00962988	0.626097	UP
2225	ENSG00000101104	80336	PABPC1L	65.5179	0.582423	0.216096	2.6952	0.0070346	0.598997	UP
2277	ENSG00000101327	5173	PDYN	6.96954	-0.668987	0.30429	-2.19852	0.027912	0.762341	DOWN
2281	ENSG00000101336	3055	HCK	33.9952	0.738238	0.277398	2.66129	0.00778411	0.610187	UP
2414	ENSG00000102317	5935	RBM3	3342.22	0.626981	0.303918	2.063	0.0391129	0.802423	UP
2548	ENSG00000103355	260429	PRSS33	7.86931	1.16368	0.331027	3.51534	0.000439184	0.237753	UP
2743	ENSG00000105048	7138	TNNT1	37.6014	-0.676885	0.30182	-2.24268	0.0249173	0.757426	DOWN
2771	ENSG00000105227	57716	PRX	240.097	0.530562	0.267858	1.98076	0.0476182	0.829908	UP
2783	ENSG00000105281	6510	SLC1A5	70.9766	0.887867	0.322171	2.75588	0.00585339	0.567524	UP
2813	ENSG00000105427	84518	CNFN	15.4006	-0.723993	0.261994	-2.7634	0.00572029	0.561654	DOWN
2835	ENSG00000105559	57664	PLEKHA4	343.303	0.527085	0.223613	2.35713	0.0184169	0.715029	UP
2866	ENSG00000105697	57817	HAMP	42.0216	0.893137	0.412059	2.1675	0.0301967	0.764154	UP
2891	ENSG00000105810	1021	CDK6	39.874	0.571606	0.256976	2.22436	0.0261244	0.757426	UP
2911	ENSG00000105939	56829	ZC3HAV1	304.517	0.473803	0.194221	2.43951	0.0147073	0.692274	UP
2914	ENSG00000105954	64111	NPVF	3431.94	1.00026	0.506884	1.97336	0.0484549	0.829908	UP
2998	ENSG00000106560	26157	GIMAP2	10.789	0.613063	0.29264	2.09494	0.0361764	0.795544	UP
3215	ENSG00000108602	218	ALDH3A1	14.6741	0.695128	0.266713	2.60627	0.00915335	0.626097	UP
3229	ENSG00000108771	79132	DHX58	83.8032	0.618324	0.167899	3.6827	0.000230773	0.192599	UP
3271	ENSG00000109072	7448	VTN	2016.31	0.502356	0.255269	1.96795	0.0490741	0.829908	UP
3274	ENSG00000109084	27346	TMEM97	867.968	-0.637045	0.239953	-2.65487	0.00793394	0.610187	DOWN
3315	ENSG00000109625	8532	CPZ	9.22338	0.977309	0.284447	3.43582	0.000590771	0.270118	UP
3325	ENSG00000109743	683	BST1	10.2136	0.58703	0.268511	2.18625	0.0287977	0.762341	UP
3327	ENSG00000109758	3083	HGFAC	50.569	-0.548919	0.277493	-1.97814	0.047913	0.829908	DOWN
3362	ENSG00000110057	81622	UNC93B1	34.7724	0.953869	0.221887	4.2989	1.71651e-05	0.0893199	UP
3369	ENSG00000110077	64231	MS4A6A	45.6821	0.953165	0.329256	2.89491	0.0037927	0.513296	UP
3389	ENSG00000110324	3587	IL10RA	50.6141	0.597157	0.230429	2.5915	0.00955587	0.626097	UP
3404	ENSG00000110455	84680	ACCS	76.4601	0.675509	0.241671	2.79516	0.00518744	0.549376	UP
3911	ENSG00000115041	30818	KCNIP3	126.236	-0.458696	0.181089	-2.53299	0.0113095	0.652823	DOWN
3918	ENSG00000115107	55240	STEAP3	114.723	0.498594	0.164229	3.03596	0.00239768	0.471335	UP
3920	ENSG00000115112	29842	TFCP2L1	14.8194	-0.863289	0.41374	-2.08655	0.036929	0.800459	DOWN
3928	ENSG00000115165	9595	CYTIP	10.8488	0.712911	0.355273	2.00666	0.044786	0.829908	UP
3946	ENSG00000115267	64135	IFIH1	158.531	0.722885	0.275465	2.62424	0.00868432	0.615369	UP
3975	ENSG00000115415	6772	STAT1	2938.06	0.755238	0.208119	3.62887	0.000284663	0.194846	UP
3981	ENSG00000115457	3485	IGFBP2	158.182	0.552879	0.24867	2.22334	0.0261928	0.757426	UP
4049	ENSG00000115956	5341	PLEK	23.9046	0.717127	0.261426	2.74314	0.0060855	0.574856	UP
4062	ENSG00000116031	50489	CD207	37.5011	0.554357	0.24407	2.27131	0.0231285	0.757426	UP
4142	ENSG00000116701	4688	NCF2	22.4084	0.629852	0.292127	2.15609	0.0310765	0.766405	UP
4157	ENSG00000116774	56944	OLFML3	24.9228	0.536379	0.248064	2.16226	0.0305978	0.766405	UP
4219	ENSG00000117318	3399	ID3	692.013	0.704932	0.28615	2.4635	0.0137586	0.688963	UP
4226	ENSG00000117399	991	CDC20	9.51411	0.789191	0.304266	2.59375	0.0094935	0.626097	UP
4227	ENSG00000117400	4352	MPL	14.0091	0.49352	0.214601	2.29971	0.0214648	0.754386	UP
4288	ENSG00000117983	727897	MUC5B	7.87565	0.795843	0.306877	2.59336	0.00950424	0.626097	UP
4485	ENSG00000119938	5507	PPP1R3C	1646.58	0.562177	0.256731	2.18975	0.0285421	0.762341	UP
4567	ENSG00000120708	7045	TGFBI	155.07	0.794909	0.253025	3.14162	0.00168016	0.402428	UP
4620	ENSG00000121236	117854	TRIM6	7.79005	0.746556	0.305898	2.44054	0.0146655	0.692274	UP
